# Supplementary material for: 3-Methoxy-4-(4-nitro­benz­yloxy)­benzaldehyde
Source: Acta Crystallogr Sect E Struct Rep Online. 2008 Nov 8;64(Pt 12):o2291. doi: 10.1107/S1600536808036015 (PMC2959811; doi:10.1107/S1600536808036015)
Supplement: Supplementary file 2 [file e-64-o2291-Isup2.hkl]

# 
# h,k,l, Fc-squared, Fo-squared, sigma(Fo-squared) and status flag 
# 
data_I
_shelx_title ' 71007A in P2(1)/c                Pbca' 
_shelx_refln_list_code          4 
_shelx_F_calc_maximum      576.06 
_exptl_crystal_F_000      1200.00 
_reflns_d_resolution_high  0.7984 
 
loop_ 
 _symmetry_equiv_pos_as_xyz 
 'x, y, z' 
 '-x+1/2, -y, z+1/2' 
 'x+1/2, -y+1/2, -z' 
 '-x, y+1/2, -z+1/2' 
 '-x, -y, -z' 
 'x-1/2, y, -z-1/2' 
 '-x-1/2, y-1/2, z' 
 'x, -y-1/2, z-1/2' 
 
_cell_length_a    13.7430 
_cell_length_b    12.5260 
_cell_length_c    16.3840 
_cell_angle_alpha  90.000 
_cell_angle_beta   90.000 
_cell_angle_gamma  90.000 
 
_shelx_F_squared_multiplier     1.000 
 
loop_ 
 _refln_index_h 
 _refln_index_k 
 _refln_index_l 
 _refln_F_squared_calc 
 _refln_F_squared_meas 
 _refln_F_squared_sigma 
 _refln_observed_status 
   2   0   0        0.25       -3.26      3.26 o 
   4   0   0   331847.19   346158.59  38313.45 o 
   6   0   0     1794.76     1769.78     28.61 o 
   8   0   0    11951.16    12066.85    175.70 o 
  10   0   0      659.40      696.73     18.19 o 
  12   0   0      191.22      183.48     10.17 o 
  14   0   0       61.86       63.21     11.94 o 
  16   0   0        1.17      -10.31     10.85 o 
   2   1   0       63.24       85.98      2.14 o 
   4   1   0    31443.44    31688.39    383.77 o 
   6   1   0      457.08      423.65      6.57 o 
   8   1   0     4563.95     4659.08     44.65 o 
  10   1   0        1.13        2.41      2.86 o 
  12   1   0      272.62      231.44      9.53 o 
  14   1   0       10.21        8.15      5.61 o 
  16   1   0        9.83        5.40      8.14 o 
   0   2   0    25502.58    24477.58    495.58 o 
   2   2   0     1475.67     1345.46     17.38 o 
   4   2   0     2094.31     2184.55     28.75 o 
   6   2   0        3.49        1.92      1.77 o 
   8   2   0      289.84      233.35      8.25 o 
  10   2   0      183.95      178.71      5.23 o 
  12   2   0      229.41      232.19      8.75 o 
  14   2   0        9.11        1.82      5.65 o 
  16   2   0       44.09       44.36      9.78 o 
   2   3   0     4787.13     4651.38     55.59 o 
   4   3   0     1230.81     1268.82     17.61 o 
   6   3   0       67.94       69.84      2.87 o 
   8   3   0      156.73      157.82      4.53 o 
  10   3   0       85.26       97.43      6.30 o 
  12   3   0       11.46       16.12      5.61 o 
  14   3   0       10.95       14.44      7.72 o 
  16   3   0       19.67       15.25     19.40 o 
   0   4   0       86.20       84.10      5.97 o 
   2   4   0        1.34        5.80      1.66 o 
   4   4   0      928.81     1034.92     15.56 o 
   6   4   0      199.69      182.66      4.40 o 
   8   4   0     1800.54     1788.75     21.51 o 
  10   4   0       23.05       21.30      3.80 o 
  12   4   0      429.79      383.03     11.43 o 
  14   4   0        0.86        6.05      7.57 o 
  16   4   0       40.57       20.12     15.33 o 
   2   5   0      440.10      379.56      6.79 o 
   4   5   0     1561.37     1566.85     18.96 o 
   6   5   0      407.86      354.89      6.68 o 
   8   5   0      281.17      252.50      9.70 o 
  10   5   0        0.02        1.32      4.02 o 
  12   5   0        2.12       -0.85      5.45 o 
  14   5   0        3.52        6.80      7.64 o 
  16   5   0        6.50        1.58     12.48 o 
   0   6   0      625.01      629.43     20.63 o 
   2   6   0      227.31      231.38      6.73 o 
   4   6   0      139.21      142.61      5.21 o 
   6   6   0       38.90       28.96      5.07 o 
   8   6   0      142.51      140.13      9.56 o 
  10   6   0       10.12       11.17      4.77 o 
  12   6   0       47.75       53.50      8.01 o 
  14   6   0       10.79        8.56      8.40 o 
   2   7   0      715.16      694.85     13.26 o 
   4   7   0      139.24      108.85      7.69 o 
   6   7   0        0.32        1.75      4.50 o 
   8   7   0        0.26       -3.37      4.01 o 
  10   7   0      119.68      124.76      7.78 o 
  12   7   0        2.42        0.21      5.75 o 
  14   7   0       22.69       27.55      9.27 o 
   0   8   0        3.79        3.26      6.51 o 
   2   8   0        5.00       -2.86      4.70 o 
   4   8   0       37.44       42.27      5.29 o 
   6   8   0        9.42        5.28      4.59 o 
   8   8   0        4.09       -0.88      5.87 o 
  10   8   0       19.49       19.86      7.09 o 
  12   8   0       22.36       34.50      7.37 o 
  14   8   0       26.99       32.03     10.42 o 
   2   9   0        3.85        3.82      5.21 o 
   4   9   0      115.48      122.45      8.74 o 
   6   9   0        2.17       -0.68      6.92 o 
   8   9   0       61.70       68.22      7.26 o 
  10   9   0        3.94        6.64      7.19 o 
  12   9   0        5.27        4.14      7.26 o 
  14   9   0        0.64        1.06      9.69 o 
   0  10   0     1942.39     1765.14     49.70 o 
   2  10   0        4.14       -2.11      6.23 o 
   4  10   0      800.81      755.98     16.59 o 
   6  10   0        0.02        4.03      8.19 o 
   8  10   0       75.46       75.65      8.08 o 
  10  10   0        0.03        5.39      8.43 o 
  12  10   0        3.16       -4.42      7.99 o 
   2  11   0     1256.65     1087.00     26.58 o 
   4  11   0        7.77       -4.99      7.80 o 
   6  11   0      331.10      310.50     11.73 o 
   8  11   0        2.11       -0.57      6.58 o 
  10  11   0       31.69       19.38     16.28 o 
  12  11   0        0.21       -7.75      7.75 o 
   0  12   0       57.14       61.58     15.19 o 
   2  12   0      142.88      168.20     12.40 o 
   4  12   0       55.09       63.58     16.14 o 
   6  12   0      307.39      332.92     12.78 o 
   8  12   0       23.63       27.20      9.13 o 
  10  12   0      104.83      135.43     14.71 o 
   2  13   0        0.21       -2.58     11.39 o 
   4  13   0        1.39       11.44      9.27 o 
   6  13   0       15.49        9.37      9.31 o 
   8  13   0        1.05       -0.21      8.08 o 
   0  14   0       34.94       38.79     14.92 o 
   2  14   0        0.39       -0.84      9.30 o 
   4  14   0        2.77       -1.90     13.43 o 
   6  14   0        1.01       -4.04     14.65 o 
   2  15   0        9.38       21.43     11.70 o 
   4  15   0       20.94       33.37     14.65 o 
   1   1   1     3208.99     3079.43     32.25 o 
   2   1   1      519.05      475.00      6.75 o 
   3   1   1     6162.67     6001.15     45.99 o 
   4   1   1     4890.79     4963.62     39.59 o 
   5   1   1     2201.13     2058.45     15.10 o 
   6   1   1      539.32      525.23      5.12 o 
   7   1   1     1596.21     1569.30     18.13 o 
   8   1   1     1304.81     1198.32     12.69 o 
   9   1   1      292.83      264.97      3.95 o 
  10   1   1      158.70      182.69      3.49 o 
  11   1   1      310.04      293.99      5.71 o 
  12   1   1       88.80       78.89      4.04 o 
  13   1   1        6.04        9.00      3.66 o 
  14   1   1       21.52       35.20      4.98 o 
  15   1   1       36.27       38.52      6.15 o 
  16   1   1        4.42        6.06      5.75 o 
  17   1   1        0.01        1.16      6.85 o 
   0   2   1     5949.05     6353.20     92.54 o 
   1   2   1       93.14       81.25      1.62 o 
   2   2   1      744.01      677.57      6.81 o 
   3   2   1     1962.14     1828.82     16.31 o 
   4   2   1     2603.63     2667.14     21.53 o 
   5   2   1      370.67      341.28      4.24 o 
   6   2   1       41.00       50.16      1.82 o 
   7   2   1      269.61      238.22      4.78 o 
   8   2   1       10.68       13.51      3.14 o 
   9   2   1        3.98        4.48      1.86 o 
  10   2   1        5.10        2.90      1.93 o 
  11   2   1       25.51       21.92      3.16 o 
  12   2   1        6.96        6.77      4.07 o 
  13   2   1        7.05        5.39      5.45 o 
  14   2   1        1.14        0.00      4.43 o 
  15   2   1        1.39       -2.49      4.79 o 
  16   2   1        0.24        3.75      5.83 o 
  17   2   1        1.08       -2.20      6.36 o 
   1   3   1      289.53      262.54      3.45 o 
   2   3   1     5954.12     5745.34     44.57 o 
   3   3   1      361.64      356.93      4.30 o 
   4   3   1       22.11       25.71      2.13 o 
   5   3   1       84.81       88.05      2.32 o 
   6   3   1      365.57      389.96      5.48 o 
   7   3   1       72.75       68.60      2.30 o 
   8   3   1      338.82      359.29      4.59 o 
   9   3   1        3.26        5.37      2.07 o 
  10   3   1        0.00        2.93      2.23 o 
  11   3   1       46.85       40.25      3.54 o 
  12   3   1       97.08      116.84      5.51 o 
  13   3   1        0.49       -0.57      4.07 o 
  14   3   1       12.96       -2.13      5.39 o 
  15   3   1       24.31       18.35      5.65 o 
  16   3   1        7.28       -3.18      6.37 o 
   0   4   1      267.46      302.72      6.37 o 
   1   4   1        1.82        2.12      1.11 o 
   2   4   1       64.08       58.22      2.02 o 
   3   4   1      560.52      546.12      6.17 o 
   4   4   1      175.97      168.57      4.04 o 
   5   4   1      145.42      141.70      3.54 o 
   6   4   1      285.79      280.02      4.37 o 
   7   4   1      340.71      375.89      5.69 o 
   8   4   1       29.71       56.16      2.88 o 
   9   4   1       20.36       32.72      2.93 o 
  10   4   1       21.54       14.43      3.14 o 
  11   4   1      216.47      229.81      5.88 o 
  12   4   1        5.40       -0.28      4.06 o 
  13   4   1       13.22        8.89      4.60 o 
  14   4   1        0.65        5.55      5.26 o 
  15   4   1       22.73       15.44      6.19 o 
  16   4   1        0.58       -5.30      5.64 o 
   1   5   1     1509.58     1571.56     15.57 o 
   2   5   1       39.41       47.43      2.35 o 
   3   5   1     1724.94     1785.86     16.07 o 
   4   5   1      419.96      443.40      5.87 o 
   5   5   1      155.26      161.58      3.55 o 
   6   5   1       49.12       36.85      2.47 o 
   7   5   1      748.95      755.47      9.38 o 
   8   5   1      276.07      280.29      6.59 o 
   9   5   1       26.33       22.58      3.16 o 
  10   5   1        0.60        0.64      3.36 o 
  11   5   1       72.24       78.00      4.93 o 
  12   5   1       19.25        7.11      4.30 o 
  13   5   1        1.91       -1.02      4.41 o 
  14   5   1        2.13        3.19      5.39 o 
  15   5   1        1.23       -3.02      6.13 o 
  16   5   1        1.07        5.83      6.72 o 
   0   6   1      888.10      879.37     18.24 o 
   1   6   1     1028.63     1038.80     11.72 o 
   2   6   1      161.56      153.13      3.69 o 
   3   6   1     1144.69     1210.91     12.22 o 
   4   6   1      110.79      119.79      3.44 o 
   5   6   1       36.24       55.18      2.94 o 
   6   6   1      136.17      126.83      3.65 o 
   7   6   1       63.94       75.71      4.19 o 
   8   6   1        6.23        7.37      2.88 o 
   9   6   1        5.61        7.80      4.02 o 
  10   6   1       26.48       18.48      4.88 o 
  11   6   1       10.65        6.94      3.75 o 
  12   6   1        0.00       -2.45      4.17 o 
  13   6   1        0.04       -1.21      4.88 o 
  14   6   1        6.02       -2.96      5.67 o 
  15   6   1        5.74       -6.43      6.43 o 
   1   7   1      885.35      844.48     13.19 o 
   2   7   1      120.30       99.48      4.28 o 
   3   7   1       42.08       45.13      3.01 o 
   4   7   1       52.82       65.68      3.34 o 
   5   7   1      396.61      346.87      5.85 o 
   6   7   1       55.29       74.42      4.18 o 
   7   7   1      369.32      336.12      6.59 o 
   8   7   1        0.54        0.26      2.81 o 
   9   7   1        7.76        4.52      3.20 o 
  10   7   1       20.45       14.95      3.79 o 
  11   7   1       88.22      102.16      6.79 o 
  12   7   1        0.22       -2.82      4.59 o 
  13   7   1        0.45       -4.04      5.27 o 
  14   7   1        9.28        3.86      7.34 o 
  15   7   1       10.90        8.42      6.77 o 
   0   8   1      152.96      114.27      7.29 o 
   1   8   1        6.64        8.01      4.54 o 
   2   8   1      118.72      119.58      5.31 o 
   3   8   1      292.62      274.17      6.06 o 
   4   8   1       68.05       68.63      3.77 o 
   5   8   1      291.10      286.90      6.30 o 
   6   8   1       54.61       62.06      4.26 o 
   7   8   1        0.73        1.92      3.56 o 
   8   8   1        2.76        1.48      3.15 o 
   9   8   1       39.13       44.26      4.37 o 
  10   8   1        2.47       -0.37      4.17 o 
  11   8   1       21.91       24.98      5.25 o 
  12   8   1        0.26       -1.40      4.99 o 
  13   8   1        0.01       -5.32      5.32 o 
  14   8   1        1.41       -6.65      6.65 o 
   1   9   1      330.40      315.10      8.44 o 
   2   9   1       16.55       21.55      4.27 o 
   3   9   1        0.37       -0.82      4.02 o 
   4   9   1       75.20       77.46      4.81 o 
   5   9   1        9.09        9.54      3.95 o 
   6   9   1      128.56      130.35      5.58 o 
   7   9   1       76.42       84.93      5.23 o 
   8   9   1       23.71       18.37      4.13 o 
   9   9   1       44.50       47.11      5.50 o 
  10   9   1       33.33       34.90      5.53 o 
  11   9   1       21.93       21.33      7.40 o 
  12   9   1        4.94        7.43      5.51 o 
  13   9   1        7.26        1.48      6.50 o 
  14   9   1        0.18       -4.59      7.19 o 
   0  10   1        4.46        5.30      7.07 o 
   1  10   1      133.13      145.81      7.62 o 
   2  10   1        2.89       -1.49      4.69 o 
   3  10   1      674.72      649.05     13.26 o 
   4  10   1       69.21       79.73      6.15 o 
   5  10   1       99.84      114.68      6.10 o 
   6  10   1        4.71        7.92      4.23 o 
   7  10   1      165.36      160.50      6.32 o 
   8  10   1       44.23       62.79      5.65 o 
   9  10   1       23.68       18.40      7.02 o 
  10  10   1       15.02       29.60      6.22 o 
  11  10   1       26.30       19.53      6.07 o 
  12  10   1        1.37       -1.92      5.80 o 
  13  10   1        0.02       -6.23      6.23 o 
   1  11   1     1051.08      987.11     17.78 o 
   2  11   1      959.29     1048.22     18.39 o 
   3  11   1      359.78      369.03     10.94 o 
   4  11   1       59.28       71.34      7.21 o 
   5  11   1      231.53      214.25      7.88 o 
   6  11   1      391.56      414.53      9.30 o 
   7  11   1       28.88       28.34      5.28 o 
   8  11   1        4.96        6.23      4.79 o 
   9  11   1        0.42       -0.83      5.27 o 
  10  11   1       53.69       44.96      8.73 o 
  11  11   1        0.13       -1.35      5.98 o 
  12  11   1        0.80       -2.30      6.62 o 
   0  12   1       62.00       71.13     10.06 o 
   1  12   1       69.03       67.10      7.06 o 
   2  12   1        6.78       18.18      6.07 o 
   3  12   1      348.80      333.00     10.37 o 
   4  12   1       20.31       35.30      8.72 o 
   5  12   1        7.56        7.23      7.44 o 
   6  12   1        5.39        2.44      5.20 o 
   7  12   1      174.97      191.29      8.14 o 
   8  12   1        8.38        8.77      5.34 o 
   9  12   1        0.00        0.99      5.91 o 
  10  12   1        0.00       -0.61      6.15 o 
  11  12   1       35.31       19.46      9.93 o 
   1  13   1       23.92       35.92      6.81 o 
   2  13   1        0.09       -4.68      5.86 o 
   3  13   1        5.33        7.53      6.15 o 
   4  13   1        1.05       -6.03      6.03 o 
   5  13   1        3.23       -1.44      6.21 o 
   6  13   1       16.58       19.93      9.83 o 
   7  13   1        9.72       -0.91      6.41 o 
   8  13   1        0.06       -3.89      6.36 o 
   9  13   1       17.96       21.45      7.03 o 
   0  14   1        5.62       15.81      9.77 o 
   1  14   1        9.53       -0.59      7.01 o 
   2  14   1        4.65        0.52      6.52 o 
   3  14   1        0.61       -2.97      6.65 o 
   4  14   1        0.86        5.27      6.68 o 
   5  14   1       13.63       17.08      7.40 o 
   6  14   1        7.98        7.97      7.16 o 
   7  14   1        1.54       -7.61      7.61 o 
   1  15   1        0.09        1.98      7.35 o 
   2  15   1       12.45       15.88      7.76 o 
   3  15   1        0.01       -8.03      8.03 o 
   4  15   1        0.00       -0.45      8.30 o 
   0   0   2    10098.93     9407.80    193.59 o 
   1   0   2        5.76        2.56      1.90 o 
   2   0   2     1607.59     1446.65     22.42 o 
   3   0   2      874.22      929.96     14.19 o 
   4   0   2      519.56      525.05      7.69 o 
   5   0   2      741.31      725.38      9.23 o 
   6   0   2     1028.63     1023.94     12.63 o 
   7   0   2     3843.04     3945.83     42.06 o 
   8   0   2      169.14      118.29      5.80 o 
   9   0   2        1.41       21.66      7.07 o 
  10   0   2       64.34       82.60      4.90 o 
  11   0   2      456.40      440.26      9.25 o 
  12   0   2      112.98      121.53      5.78 o 
  13   0   2        6.06       -0.81      5.37 o 
  14   0   2       11.00       19.56      8.95 o 
  15   0   2       11.37       -5.90      7.73 o 
  16   0   2       23.09       20.51      8.71 o 
  17   0   2        0.70       -2.88      9.65 o 
   1   1   2    16017.12    15628.50    159.66 o 
   2   1   2     5386.63     5272.65     41.39 o 
   3   1   2    48008.09    48726.25    369.01 o 
   4   1   2    16553.98    16842.74    128.15 o 
   5   1   2     3148.64     3099.23     25.02 o 
   6   1   2      342.86      316.40      4.17 o 
   7   1   2     8612.01     8581.17     72.11 o 
   8   1   2     3816.33     3865.06     27.97 o 
   9   1   2      356.91      345.22      4.69 o 
  10   1   2       18.64       17.23      2.58 o 
  11   1   2      304.94      261.70      5.13 o 
  12   1   2      227.98      203.69      4.85 o 
  13   1   2        2.14       -0.52      3.62 o 
  14   1   2        3.88        6.09      4.38 o 
  15   1   2        1.79       -5.16      5.16 o 
  16   1   2        3.37        1.66      5.98 o 
  17   1   2        1.45       -7.15      8.18 o 
   0   2   2     6466.55     6577.52     78.25 o 
   1   2   2     1694.61     1598.26     11.71 o 
   2   2   2      318.25      328.31      3.36 o 
   3   2   2     3261.50     3178.11     25.22 o 
   4   2   2        0.24        2.65      1.22 o 
   5   2   2      135.45      126.93      2.41 o 
   6   2   2      361.26      338.31      3.98 o 
   7   2   2        4.78       -1.45      1.45 o 
   8   2   2     1568.20     1603.70     13.04 o 
   9   2   2       19.97       46.61      2.75 o 
  10   2   2       93.99       96.30      3.76 o 
  11   2   2       73.14       69.28      3.91 o 
  12   2   2      384.95      361.23      7.24 o 
  13   2   2       24.68       33.09      4.59 o 
  14   2   2       32.94       32.58      5.33 o 
  15   2   2        4.94        0.92      5.35 o 
  16   2   2       31.00       27.11      8.46 o 
   1   3   2     1787.89     1889.31     15.95 o 
   2   3   2      284.65      295.81      3.63 o 
   3   3   2       98.77       97.48      2.34 o 
   4   3   2     4507.87     4374.39     32.61 o 
   5   3   2      231.18      223.13      3.20 o 
   6   3   2       82.32       68.98      2.33 o 
   7   3   2       61.46       72.23      2.29 o 
   8   3   2      711.53      671.12      6.80 o 
   9   3   2        3.66        3.06      2.03 o 
  10   3   2        0.71       -2.44      2.44 o 
  11   3   2        0.59       -2.95      2.95 o 
  12   3   2        0.06        0.33      3.64 o 
  13   3   2       16.00       16.45      4.44 o 
  14   3   2        0.04       -4.12      4.12 o 
  15   3   2        6.21       -1.92      4.97 o 
  16   3   2       13.99       14.41      8.29 o 
   0   4   2     2039.55     2024.79     22.84 o 
   1   4   2        1.62        0.15      1.15 o 
   2   4   2       86.22       68.60      2.18 o 
   3   4   2        1.94        0.02      1.24 o 
   4   4   2      358.79      367.51      4.92 o 
   5   4   2       28.04       28.48      2.06 o 
   6   4   2      188.13      214.66      3.70 o 
   7   4   2       10.07       13.41      1.99 o 
   8   4   2      114.41      115.59      3.25 o 
   9   4   2       16.64       26.31      2.48 o 
  10   4   2       23.14       16.55      3.17 o 
  11   4   2        5.33        3.76      3.35 o 
  12   4   2       89.95       99.28      5.88 o 
  13   4   2        0.24       -3.99      3.99 o 
  14   4   2       11.10        4.89      4.78 o 
  15   4   2        0.33       -0.37      6.00 o 
  16   4   2        9.62       10.74      7.14 o 
   1   5   2     1357.53     1419.65     13.37 o 
   2   5   2      459.64      403.34      5.46 o 
   3   5   2     1130.39     1178.59     11.55 o 
   4   5   2      433.56      463.01      6.09 o 
   5   5   2     1445.43     1457.95     13.88 o 
   6   5   2      245.50      238.13      4.43 o 
   7   5   2      140.92      162.84      3.72 o 
   8   5   2      256.85      262.69      4.65 o 
   9   5   2      159.05      159.49      4.92 o 
  10   5   2       45.12       54.53      4.18 o 
  11   5   2       20.15       30.73      4.53 o 
  12   5   2       11.92        9.95      4.09 o 
  13   5   2        4.02       -0.33      4.78 o 
  14   5   2        2.39       -5.80      5.80 o 
  15   5   2        4.01       -0.87      6.07 o 
  16   5   2        0.95        2.36      6.90 o 
   0   6   2     4092.64     4269.99     54.54 o 
   1   6   2      234.46      276.76      5.31 o 
   2   6   2      173.07      178.84      4.33 o 
   3   6   2      780.26      783.00      8.98 o 
   4   6   2     1373.96     1410.78     13.89 o 
   5   6   2       11.63        8.90      2.24 o 
   6   6   2      335.04      295.35      5.22 o 
   7   6   2      624.62      597.98      7.85 o 
   8   6   2       12.88       14.93      2.81 o 
   9   6   2       20.70       26.13      3.66 o 
  10   6   2       28.75       14.39      3.62 o 
  11   6   2       48.28       48.92      4.64 o 
  12   6   2        4.22        0.33      4.80 o 
  13   6   2        0.13       -2.31      5.10 o 
  14   6   2        0.15        4.30      5.27 o 
  15   6   2        2.63        9.44      6.77 o 
   1   7   2        2.54        2.99      2.33 o 
   2   7   2     1107.54     1113.91     12.94 o 
   3   7   2       49.95       56.25      3.24 o 
   4   7   2      187.55      196.01      4.51 o 
   5   7   2        1.27        6.58      2.50 o 
   6   7   2      275.69      302.89      5.57 o 
   7   7   2       60.46       76.46      4.36 o 
   8   7   2       26.43       24.04      3.54 o 
   9   7   2        1.47       -3.14      3.14 o 
  10   7   2       56.43       48.51      4.60 o 
  11   7   2       66.77       79.43      5.51 o 
  12   7   2        0.94       -1.07      5.22 o 
  13   7   2        0.90       -4.82      5.28 o 
  14   7   2        4.46        1.04      5.62 o 
  15   7   2        4.01       10.19      6.64 o 
   0   8   2        7.70        8.41      5.18 o 
   1   8   2       53.21       54.16      4.64 o 
   2   8   2        0.06       -2.49      2.49 o 
   3   8   2        5.18        2.65      2.72 o 
   4   8   2        0.96       -0.19      2.52 o 
   5   8   2       15.58       15.68      3.07 o 
   6   8   2        7.04        4.22      3.07 o 
   7   8   2      107.14      123.20      6.77 o 
   8   8   2        3.97        2.02      3.30 o 
   9   8   2        7.68        3.66      3.74 o 
  10   8   2        2.65        5.99      4.08 o 
  11   8   2        8.87        7.65      4.30 o 
  12   8   2        0.08       -2.92      5.57 o 
  13   8   2        1.35        2.29      6.05 o 
  14   8   2        0.33        3.14      6.03 o 
   1   9   2       15.17       22.61      4.47 o 
   2   9   2      558.57      583.26     11.65 o 
   3   9   2        0.27        3.58      3.26 o 
   4   9   2       67.43       89.73      4.60 o 
   5   9   2       57.23       62.09      6.55 o 
   6   9   2       82.79      105.37      5.48 o 
   7   9   2       13.15        3.75      3.74 o 
   8   9   2       97.12       98.66      5.55 o 
   9   9   2        7.56        8.59      4.25 o 
  10   9   2        1.47       -1.97      4.21 o 
  11   9   2        8.25        8.61      4.57 o 
  12   9   2       36.63       23.19      7.79 o 
  13   9   2        0.33        3.08      6.59 o 
  14   9   2        0.51       -2.57      9.11 o 
   0  10   2      440.15      424.36     21.44 o 
   1  10   2      293.77      266.98      8.91 o 
   2  10   2       62.57       66.75      6.56 o 
   3  10   2      123.30      120.13      6.62 o 
   4  10   2      300.66      262.89      9.87 o 
   5  10   2      355.49      339.08     10.44 o 
   6  10   2      124.55      137.88      6.67 o 
   7  10   2       33.05       40.80      4.93 o 
   8  10   2       73.03       77.22      6.45 o 
   9  10   2      121.70      143.35      7.83 o 
  10  10   2       23.86       19.88      5.90 o 
  11  10   2        5.14        6.20      5.53 o 
  12  10   2        3.34        0.82      6.48 o 
  13  10   2        7.05        4.32      7.22 o 
   1  11   2        9.79       15.34      6.06 o 
   2  11   2      188.66      221.33      8.81 o 
   3  11   2       10.91       13.38      5.79 o 
   4  11   2       57.24       74.61      6.63 o 
   5  11   2       15.20       21.41      5.16 o 
   6  11   2       31.82       28.03      5.61 o 
   7  11   2        3.72        2.73      4.68 o 
   8  11   2       42.47       48.65      6.50 o 
   9  11   2       33.96       43.37      6.00 o 
  10  11   2        0.62       -0.64      5.13 o 
  11  11   2        3.57        2.39      6.10 o 
  12  11   2        8.13        5.77      7.21 o 
   0  12   2       10.07       12.03      7.92 o 
   1  12   2       44.99       36.67      6.60 o 
   2  12   2        0.04       -3.70      5.25 o 
   3  12   2        7.14        7.12      5.48 o 
   4  12   2       30.80       32.51      6.52 o 
   5  12   2       30.64       27.84      5.68 o 
   6  12   2        1.87       -3.36      5.41 o 
   7  12   2        4.11        4.02      4.98 o 
   8  12   2       37.97       44.00      6.14 o 
   9  12   2        0.05       -5.19      5.19 o 
  10  12   2        5.10       -0.42      5.75 o 
   1  13   2        5.42        2.51      5.87 o 
   2  13   2        5.13        1.00      6.23 o 
   3  13   2        4.39        5.72      6.24 o 
   4  13   2        8.16        9.08      6.71 o 
   5  13   2        5.47       12.18      6.57 o 
   6  13   2        3.64       -1.48      5.57 o 
   7  13   2        8.65        9.71      7.75 o 
   8  13   2        2.21        4.40      6.57 o 
   9  13   2        9.56       11.41      6.57 o 
   0  14   2       14.57       26.39     10.73 o 
   1  14   2       18.01       21.40      7.03 o 
   2  14   2        0.15        3.86      6.64 o 
   3  14   2        7.09        3.93      6.81 o 
   4  14   2        5.07       15.62      7.36 o 
   5  14   2        4.17       -0.49      6.70 o 
   6  14   2        0.01       -7.53      7.62 o 
   7  14   2        0.00       -2.97      8.14 o 
   1  15   2        2.02        3.63      7.88 o 
   2  15   2        1.12        4.04      7.48 o 
   3  15   2        2.85        1.98      7.61 o 
   4  15   2        3.28       -1.42      7.78 o 
   1   1   3    18650.09    18791.97    144.01 o 
   2   1   3        0.24        0.16      0.73 o 
   3   1   3    13099.22    13119.58    100.21 o 
   4   1   3        0.43        0.73      0.89 o 
   5   1   3     2519.27     2590.87     21.28 o 
   6   1   3       52.40       60.80      2.07 o 
   7   1   3     1476.36     1473.63     12.48 o 
   8   1   3       20.74       46.72      2.46 o 
   9   1   3      184.70      195.10      3.83 o 
  10   1   3        2.43        0.23      2.48 o 
  11   1   3      137.31      130.59      4.28 o 
  12   1   3        1.17       -0.81      2.96 o 
  13   1   3       16.48       22.49      3.71 o 
  14   1   3        1.72        4.46      4.93 o 
  15   1   3       14.95        9.77      5.09 o 
  16   1   3        0.63       -4.25      6.94 o 
   0   2   3    17457.74    17322.29    175.67 o 
   1   2   3      182.63      182.41      2.51 o 
   2   2   3      275.23      260.66      5.56 o 
   3   2   3     3045.08     2974.27     21.17 o 
   4   2   3     5020.09     5002.35     36.71 o 
   5   2   3     1393.15     1363.70     11.42 o 
   6   2   3       81.85       75.37      2.34 o 
   7   2   3     2143.69     2056.87     15.83 o 
   8   2   3     1245.62     1206.10     10.43 o 
   9   2   3      125.31      118.33      3.28 o 
  10   2   3       54.38       54.08      3.43 o 
  11   2   3      694.35      625.62      8.66 o 
  12   2   3      243.46      238.77      5.66 o 
  13   2   3        5.16        0.34      3.38 o 
  14   2   3        4.78       -1.49      4.76 o 
  15   2   3      161.18      167.67      8.50 o 
  16   2   3       22.71       30.00      7.25 o 
   1   3   3     2711.32     2719.23     20.87 o 
   2   3   3     2278.69     2263.87     16.71 o 
   3   3   3     3346.78     3191.90     22.95 o 
   4   3   3      540.57      574.00      5.93 o 
   5   3   3      593.11      586.43      6.17 o 
   6   3   3      986.17      945.38     10.85 o 
   7   3   3       74.90       80.21      2.72 o 
   8   3   3      401.93      396.17      5.74 o 
   9   3   3       60.48       75.95      3.58 o 
  10   3   3       25.63       29.30      3.14 o 
  11   3   3       20.93       13.20      3.49 o 
  12   3   3        0.84       -3.77      3.83 o 
  13   3   3        0.32        1.66      3.85 o 
  14   3   3        0.02       -1.74      4.29 o 
  15   3   3        5.36        3.84      6.80 o 
  16   3   3        5.93       -2.32      7.30 o 
   0   4   3     1919.48     2045.23     20.61 o 
   1   4   3      737.45      725.99      6.64 o 
   2   4   3      274.56      248.41      3.45 o 
   3   4   3      169.15      190.41      3.22 o 
   4   4   3     1250.87     1280.15     11.37 o 
   5   4   3       25.25       31.68      2.06 o 
   6   4   3       13.27        8.96      1.79 o 
   7   4   3       41.02       26.35      2.26 o 
   8   4   3        0.31       -1.90      1.90 o 
   9   4   3       34.24       42.45      3.22 o 
  10   4   3        7.64        9.72      3.17 o 
  11   4   3        3.65        6.79      3.63 o 
  12   4   3       31.84       39.03      7.10 o 
  13   4   3        1.03        1.17      4.94 o 
  14   4   3        3.15       -4.69      4.69 o 
  15   4   3       10.02        5.69      5.19 o 
  16   4   3        2.70       -4.89      7.22 o 
   1   5   3      709.42      781.99      7.43 o 
   2   5   3      130.52      106.12      2.88 o 
   3   5   3        0.30        0.90      1.88 o 
   4   5   3      469.20      479.86      6.00 o 
   5   5   3       44.18       35.26      2.38 o 
   6   5   3        7.35        0.74      1.94 o 
   7   5   3      101.97      100.79      3.30 o 
   8   5   3      348.30      327.05      5.23 o 
   9   5   3        5.48        9.15      3.48 o 
  10   5   3        2.72       -3.26      3.26 o 
  11   5   3       16.75       14.74      4.14 o 
  12   5   3       18.99        7.50      4.25 o 
  13   5   3        0.26        6.99      4.96 o 
  14   5   3        1.69       -2.96      5.42 o 
  15   5   3        1.36       -4.87      5.33 o 
  16   5   3        0.15        4.23      6.96 o 
   0   6   3     7958.77     9090.39    110.41 o 
   1   6   3        0.13        5.73      2.14 o 
   2   6   3       11.07       18.66      2.25 o 
   3   6   3      859.87      872.38      8.85 o 
   4   6   3     3112.84     3357.12     28.61 o 
   5   6   3       60.22       76.32      3.79 o 
   6   6   3      128.92      142.94      3.70 o 
   7   6   3      324.83      305.08      5.20 o 
   8   6   3      236.76      252.48      5.33 o 
   9   6   3        6.02        8.34      3.22 o 
  10   6   3      169.87      160.54      5.43 o 
  11   6   3       19.08        3.59      3.99 o 
  12   6   3        6.01        3.66      4.24 o 
  13   6   3        4.15       10.86      5.64 o 
  14   6   3       35.24       30.07      6.72 o 
  15   6   3        0.13       -1.51      5.84 o 
   1   7   3      444.62      482.53      7.08 o 
   2   7   3      159.70      192.26      4.73 o 
   3   7   3      227.78      209.41      5.01 o 
   4   7   3      223.21      214.27      4.78 o 
   5   7   3       48.28       57.46      3.24 o 
   6   7   3      269.43      264.30      5.01 o 
   7   7   3        6.95        2.20      3.34 o 
   8   7   3       28.00       31.26      3.75 o 
   9   7   3        0.00       -1.77      3.38 o 
  10   7   3       20.83       22.31      4.11 o 
  11   7   3        1.84        0.57      3.90 o 
  12   7   3        0.00       -5.86      6.20 o 
  13   7   3        0.65       -3.78      5.47 o 
  14   7   3        5.22        1.56      6.58 o 
  15   7   3        2.10       -5.91      5.91 o 
   0   8   3      779.94      779.08     15.25 o 
   1   8   3        4.88       11.02      3.24 o 
   2   8   3       56.75       69.51      4.07 o 
   3   8   3        4.96       -1.70      2.62 o 
   4   8   3       26.39       28.73      3.09 o 
   5   8   3       50.58       51.90      3.66 o 
   6   8   3        0.92       -0.81      2.78 o 
   7   8   3        1.38       -2.78      2.78 o 
   8   8   3       45.62       38.96      4.31 o 
   9   8   3       61.68       61.69      4.97 o 
  10   8   3       69.35       76.05      5.44 o 
  11   8   3        0.47       -0.21      4.36 o 
  12   8   3        0.40       -4.62      5.08 o 
  13   8   3        7.52        0.15      6.36 o 
  14   8   3       13.94        9.18      7.10 o 
   1   9   3        9.52        8.67      4.12 o 
   2   9   3      115.87      121.10      5.14 o 
   3   9   3       13.18       15.99      3.63 o 
   4   9   3       20.44       17.20      3.65 o 
   5   9   3        5.63        6.30      3.56 o 
   6   9   3        8.55       12.57      3.63 o 
   7   9   3       34.84       39.05      4.27 o 
   8   9   3       62.42       72.46      5.56 o 
   9   9   3       31.17       39.48      4.94 o 
  10   9   3        0.08        3.53      4.55 o 
  11   9   3       21.43       25.42      5.34 o 
  12   9   3       35.17       38.32      8.54 o 
  13   9   3       28.67       35.93      9.59 o 
   0  10   3       35.56       65.81     13.97 o 
   1  10   3     1338.63     1266.29     19.91 o 
   2  10   3       70.54       91.38      9.46 o 
   3  10   3      253.22      257.15      7.65 o 
   4  10   3      165.12      200.57      7.18 o 
   5  10   3     1249.20     1269.28     17.90 o 
   6  10   3       24.08       39.24      4.57 o 
   7  10   3        0.15       11.60      4.18 o 
   8  10   3       61.38       89.17      7.10 o 
   9  10   3      365.33      375.47     11.12 o 
  10  10   3        7.58       10.11      6.57 o 
  11  10   3        6.73       -2.20      5.04 o 
  12  10   3        0.47       -6.45      6.45 o 
  13  10   3       34.92       33.31     10.50 o 
   1  11   3      539.34      493.96     14.45 o 
   2  11   3        1.78        7.51      7.28 o 
   3  11   3      675.84      624.94     13.61 o 
   4  11   3        0.18        7.47      4.99 o 
   5  11   3       68.74       97.91      7.27 o 
   6  11   3      110.86      116.80      7.56 o 
   7  11   3      132.44      145.36      7.26 o 
   8  11   3       34.15       37.27      5.48 o 
   9  11   3        0.07        5.66      5.20 o 
  10  11   3       46.72       48.57      6.37 o 
  11  11   3        6.21        9.94      5.85 o 
  12  11   3        8.64       10.90      9.78 o 
   0  12   3       15.39        3.24     11.80 o 
   1  12   3       44.32       38.36      6.20 o 
   2  12   3       32.02       44.11      7.80 o 
   3  12   3       13.28       16.02      8.57 o 
   4  12   3       28.12       31.64      6.66 o 
   5  12   3      125.41      138.45      7.32 o 
   6  12   3       23.06       26.56      5.72 o 
   7  12   3       53.86       50.45      7.21 o 
   8  12   3        3.82        6.13      5.33 o 
   9  12   3       51.05       58.34      8.64 o 
  10  12   3        0.41        2.93      5.68 o 
   1  13   3        9.39        6.06      6.31 o 
   2  13   3        5.64        4.48      7.87 o 
   3  13   3        0.95       -3.59      6.13 o 
   4  13   3        0.21       -5.47      5.47 o 
   5  13   3       14.20       14.99      6.12 o 
   6  13   3        6.61       -3.63      5.20 o 
   7  13   3        8.31        2.27      6.52 o 
   8  13   3        3.61       -6.54      6.54 o 
   9  13   3        0.42       -2.62      6.87 o 
   0  14   3        3.72        3.00      9.18 o 
   1  14   3        0.05        3.12      6.60 o 
   2  14   3        1.00        6.67      6.87 o 
   3  14   3        0.89        3.66      9.01 o 
   4  14   3        1.85        3.34      6.28 o 
   5  14   3        1.84        7.86      8.38 o 
   6  14   3        2.11       14.23      8.16 o 
   7  14   3        0.00       -6.57      6.57 o 
   1  15   3        0.01        1.28      7.42 o 
   2  15   3       37.97       48.38     12.43 o 
   3  15   3        0.02       -0.65      7.74 o 
   4  15   3        1.26        3.51      9.25 o 
   0   0   4     1827.73     1785.91     31.43 o 
   1   0   4      220.08      244.60      9.83 o 
   2   0   4      379.86      368.84      6.94 o 
   3   0   4     1699.70     1737.63     22.81 o 
   4   0   4     1708.42     1684.59     19.09 o 
   5   0   4      409.36      393.15      7.36 o 
   6   0   4       23.63       23.02      2.08 o 
   7   0   4      262.38      249.99      5.03 o 
   8   0   4        0.72       -2.21      2.21 o 
   9   0   4        4.12       10.90      3.78 o 
  10   0   4       71.80       82.51      5.53 o 
  11   0   4      310.64      269.03      8.43 o 
  12   0   4      102.02      130.14      7.58 o 
  13   0   4       30.66       46.29      5.68 o 
  14   0   4       10.17       12.28      5.30 o 
  15   0   4        5.51        1.51      9.77 o 
  16   0   4       21.57       12.75     11.94 o 
   1   1   4     3429.06     3344.04     24.96 o 
   2   1   4     1571.34     1573.47     11.68 o 
   3   1   4      363.88      324.66      3.68 o 
   4   1   4      657.25      624.61      7.91 o 
   5   1   4        4.86        7.88      1.49 o 
   6   1   4       26.50       28.84      1.55 o 
   7   1   4      159.09      153.60      2.90 o 
   8   1   4      908.93      893.92      9.48 o 
   9   1   4      236.39      242.93      5.64 o 
  10   1   4        6.20        8.81      2.85 o 
  11   1   4      379.64      361.49      6.40 o 
  12   1   4       93.23      112.27      4.88 o 
  13   1   4       33.92       50.45      5.68 o 
  14   1   4        0.04       -3.00      4.01 o 
  15   1   4      102.31      117.66      8.28 o 
  16   1   4        0.74        9.03      7.30 o 
   0   2   4      123.22      129.30      3.07 o 
   1   2   4     2890.80     2764.52     19.70 o 
   2   2   4       95.96      102.31      1.98 o 
   3   2   4       13.49       15.20      1.39 o 
   4   2   4       87.07       70.85      1.80 o 
   5   2   4      193.44      175.52      2.76 o 
   6   2   4       37.20       34.02      2.70 o 
   7   2   4     1845.36     1816.80     15.19 o 
   8   2   4      375.90      341.96      5.44 o 
   9   2   4       14.18        1.95      2.10 o 
  10   2   4       81.89       81.82      4.87 o 
  11   2   4      413.80      398.35      6.76 o 
  12   2   4      175.07      169.52      5.07 o 
  13   2   4       18.62       10.04      3.88 o 
  14   2   4       20.26       20.56      5.55 o 
  15   2   4        7.82        0.24      7.03 o 
  16   2   4       20.34        9.93      9.63 o 
   1   3   4      518.56      494.75      4.82 o 
   2   3   4       19.18       20.66      1.40 o 
   3   3   4      411.05      340.43      3.99 o 
   4   3   4       24.65       21.05      1.66 o 
   5   3   4      985.12     1017.92      9.34 o 
   6   3   4       10.01       12.60      1.72 o 
   7   3   4       73.59       78.32      2.76 o 
   8   3   4       41.86       39.29      2.87 o 
   9   3   4        5.66        6.45      2.49 o 
  10   3   4       18.31       19.38      4.20 o 
  11   3   4       57.79       63.67      4.46 o 
  12   3   4       62.85       71.01      5.05 o 
  13   3   4        1.41        7.40      4.35 o 
  14   3   4       14.09        6.26      7.75 o 
  15   3   4       29.99       11.94      6.73 o 
  16   3   4       28.68       34.61      8.85 o 
   0   4   4      631.35      627.20      8.00 o 
   1   4   4      185.65      181.37      2.85 o 
   2   4   4       35.04       38.38      2.22 o 
   3   4   4     1814.43     1793.08     14.19 o 
   4   4   4       32.88       34.40      2.13 o 
   5   4   4      210.02      200.92      3.61 o 
   6   4   4       26.78       32.79      2.17 o 
   7   4   4      195.68      177.32      3.52 o 
   8   4   4       30.64       35.58      2.87 o 
   9   4   4       53.53       43.48      3.41 o 
  10   4   4       29.62       29.56      3.33 o 
  11   4   4        1.12       -3.25      3.25 o 
  12   4   4       19.32       28.63      6.17 o 
  13   4   4        0.25       -3.14      4.29 o 
  14   4   4       24.56       25.76      6.21 o 
  15   4   4        1.90        0.15      5.63 o 
  16   4   4        2.32       -8.54      8.54 o 
   1   5   4     3557.60     3791.92     27.65 o 
   2   5   4    11166.70    12336.19     84.30 o 
   3   5   4     3242.12     3378.87     25.16 o 
   4   5   4      644.09      651.12      7.32 o 
   5   5   4      176.13      205.55      3.94 o 
   6   5   4     2064.15     2119.71     18.09 o 
   7   5   4       85.05       78.80      3.25 o 
   8   5   4       71.59       89.48      4.88 o 
   9   5   4       31.62       39.67      3.50 o 
  10   5   4      248.10      244.62      8.61 o 
  11   5   4        8.49        5.72      4.03 o 
  12   5   4        0.22       -4.16      4.16 o 
  13   5   4       18.17        7.34      4.90 o 
  14   5   4        9.66       14.06      6.14 o 
  15   5   4        5.28        7.96      5.59 o 
   0   6   4     3050.15     3436.56     34.21 o 
   1   6   4       33.62       52.35      2.48 o 
   2   6   4       51.24       72.63      2.88 o 
   3   6   4      188.27      221.11      3.90 o 
   4   6   4      578.35      621.90      7.48 o 
   5   6   4        3.44       -0.60      2.09 o 
   6   6   4        5.70        5.35      2.20 o 
   7   6   4      147.73      153.00      4.01 o 
   8   6   4        9.95        4.61      2.84 o 
   9   6   4        0.00       -3.00      3.00 o 
  10   6   4        4.02        4.24      3.59 o 
  11   6   4       12.60        4.83      3.97 o 
  12   6   4        0.16       -2.74      4.44 o 
  13   6   4        2.84       -4.66      4.66 o 
  14   6   4        8.61        6.73      6.16 o 
  15   6   4        0.97       -0.76      6.36 o 
   1   7   4        2.22       -0.07      1.90 o 
   2   7   4        2.70        2.10      1.99 o 
   3   7   4       76.48       87.79      3.78 o 
   4   7   4      510.96      510.60      6.99 o 
   5   7   4       48.86       45.11      3.18 o 
   6   7   4       13.60        9.87      2.63 o 
   7   7   4      106.69      105.06      4.01 o 
   8   7   4      120.69      121.69      5.90 o 
   9   7   4       22.34       23.79      3.91 o 
  10   7   4        4.21       -2.02      3.55 o 
  11   7   4       67.16       62.54      7.07 o 
  12   7   4       19.22       19.23      5.11 o 
  13   7   4       27.07       34.75      7.05 o 
  14   7   4        1.52       -5.83      6.48 o 
  15   7   4       13.32       25.68      9.24 o 
   0   8   4      193.68      204.94      6.42 o 
   1   8   4      161.44      180.80      4.09 o 
   2   8   4       11.77       16.87      2.85 o 
   3   8   4      214.30      222.95      5.18 o 
   4   8   4        1.98       -2.46      2.71 o 
   5   8   4        1.77        0.45      2.58 o 
   6   8   4        1.34       -1.75      2.64 o 
   7   8   4       39.87       35.94      4.14 o 
   8   8   4       16.88        6.67      3.89 o 
   9   8   4       12.70        4.13      3.87 o 
  10   8   4        3.11       -3.94      3.94 o 
  11   8   4        3.78        0.13      4.48 o 
  12   8   4        8.22        8.14      5.33 o 
  13   8   4        1.20       -3.16      6.33 o 
  14   8   4        0.02       -2.17      6.42 o 
   1   9   4        1.56        4.43      3.29 o 
   2   9   4      370.73      382.10      6.98 o 
   3   9   4       45.18       48.73      4.07 o 
   4   9   4      250.93      243.83      8.26 o 
   5   9   4      185.30      165.67      5.17 o 
   6   9   4      174.54      171.20      6.50 o 
   7   9   4        1.02        0.01      4.25 o 
   8   9   4      197.07      192.14      6.49 o 
   9   9   4      205.81      207.64      7.00 o 
  10   9   4       12.28       15.38      4.79 o 
  11   9   4        6.60        6.38      5.30 o 
  12   9   4       59.23       70.00      6.99 o 
  13   9   4       48.32       51.72      8.13 o 
   0  10   4     1016.41      954.37     18.46 o 
   1  10   4      363.18      392.57      8.32 o 
   2  10   4        0.01        5.27      3.89 o 
   3  10   4       91.00      131.86      5.81 o 
   4  10   4      525.10      481.19      8.58 o 
   5  10   4      152.69      157.44      6.01 o 
   6  10   4        0.00        0.07      4.18 o 
   7  10   4       25.14       16.10      4.82 o 
   8  10   4       86.21       88.03      6.27 o 
   9  10   4        1.63       -1.64      4.69 o 
  10  10   4        0.66       -4.70      4.70 o 
  11  10   4       18.70        6.76      5.58 o 
  12  10   4        1.99       -5.56      5.56 o 
   1  11   4        2.18       -1.78      4.79 o 
   2  11   4       70.53       75.59      6.15 o 
   3  11   4        0.78       -2.71      4.37 o 
   4  11   4        6.68        8.70      4.44 o 
   5  11   4        1.84       -3.24      4.29 o 
   6  11   4        5.21        3.24      4.70 o 
   7  11   4        1.76        0.75      5.01 o 
   8  11   4       15.64       25.66      6.22 o 
   9  11   4        4.00       -2.33      5.02 o 
  10  11   4        0.66       -1.48      5.21 o 
  11  11   4        4.81        7.68      6.44 o 
   0  12   4       20.58       12.23      7.86 o 
   1  12   4      100.92      120.85      9.90 o 
   2  12   4        2.47        4.11      5.63 o 
   3  12   4       21.73       29.34      5.60 o 
   4  12   4        6.78       -0.91      5.15 o 
   5  12   4       41.43       53.98      5.67 o 
   6  12   4        0.10       -5.98      5.98 o 
   7  12   4        1.58       -3.96      5.69 o 
   8  12   4        6.21        7.42      5.85 o 
   9  12   4       14.55        7.06      5.47 o 
  10  12   4        0.83       -2.04      5.70 o 
   1  13   4       10.81        6.05      6.77 o 
   2  13   4        7.17       11.07      6.29 o 
   3  13   4       25.71       23.53      6.70 o 
   4  13   4        5.88        9.89      5.64 o 
   5  13   4        0.18       -4.58      5.64 o 
   6  13   4        6.83        1.23      6.03 o 
   7  13   4        1.57       -4.83      6.39 o 
   8  13   4        0.21       -4.56      6.42 o 
   9  13   4        2.16       -4.88     13.56 o 
   0  14   4       16.12       18.04      9.49 o 
   1  14   4        0.05       -4.10      6.32 o 
   2  14   4        1.85       -1.83      6.69 o 
   3  14   4        0.25       -6.75      6.75 o 
   4  14   4        3.67        0.38      7.27 o 
   5  14   4        2.60       -1.29      6.78 o 
   6  14   4        1.34       10.16      7.78 o 
   1  15   4        0.95       -7.23      7.23 o 
   2  15   4        0.04       -4.65      7.64 o 
   3  15   4        1.57        4.99      8.23 o 
   1   1   5       46.88       49.48      1.47 o 
   2   1   5     4956.43     4705.85     34.90 o 
   3   1   5      810.41      773.18      6.56 o 
   4   1   5       38.93       49.12      2.43 o 
   5   1   5       22.67       32.06      1.59 o 
   6   1   5     1676.12     1677.30     16.67 o 
   7   1   5        3.84        5.77      1.80 o 
   8   1   5       70.97       76.44      3.59 o 
   9   1   5        0.00        4.33      2.60 o 
  10   1   5      286.13      318.13      6.20 o 
  11   1   5        0.26       -2.75      2.75 o 
  12   1   5       20.84       12.81      3.53 o 
  13   1   5        2.09       -3.75      3.75 o 
  14   1   5       44.01       46.54      5.64 o 
  15   1   5        1.30       -2.43      6.93 o 
  16   1   5        5.92       -4.31     11.12 o 
   0   2   5     5566.93     5523.87     57.76 o 
   1   2   5      437.88      432.58      4.28 o 
   2   2   5        2.71        3.12      0.97 o 
   3   2   5      468.85      496.74      4.58 o 
   4   2   5      887.95      838.80      6.91 o 
   5   2   5       53.85       62.74      2.43 o 
   6   2   5        1.72        0.36      1.67 o 
   7   2   5        7.42        3.62      1.78 o 
   8   2   5       84.27       87.01      3.01 o 
   9   2   5       11.49       15.33      2.54 o 
  10   2   5        3.44       -0.24      2.49 o 
  11   2   5       18.60       27.92      3.41 o 
  12   2   5       99.82      112.40      5.54 o 
  13   2   5        3.78        1.44      4.07 o 
  14   2   5        0.01       -4.83      4.83 o 
  15   2   5        1.86       -5.20      6.15 o 
  16   2   5       22.61       24.14     10.23 o 
   1   3   5     4972.71     5335.89     37.24 o 
   2   3   5        0.08        1.24      1.11 o 
   3   3   5      681.51      680.32      6.47 o 
   4   3   5      271.82      290.95      3.81 o 
   5   3   5      113.51      109.12      2.47 o 
   6   3   5       56.82       62.90      2.42 o 
   7   3   5       16.19       10.49      2.24 o 
   8   3   5        3.92        4.31      2.21 o 
   9   3   5       39.77       55.09      3.71 o 
  10   3   5       55.08       47.28      3.55 o 
  11   3   5       21.53       21.53      3.70 o 
  12   3   5       77.29       93.06      5.37 o 
  13   3   5        9.28        9.47      4.75 o 
  14   3   5       44.16       38.02      5.70 o 
  15   3   5        7.73        9.59      6.66 o 
  16   3   5       31.51       37.28      7.79 o 
   0   4   5      462.64      468.78      6.72 o 
   1   4   5     3211.84     3410.59     24.84 o 
   2   4   5       86.95      100.54      2.98 o 
   3   4   5      263.33      287.06      5.15 o 
   4   4   5        1.77        1.89      1.60 o 
   5   4   5     1674.05     1709.31     14.69 o 
   6   4   5       48.22       44.06      2.54 o 
   7   4   5       37.57       43.58      3.02 o 
   8   4   5      231.21      227.63      4.88 o 
   9   4   5       15.68       16.62      3.57 o 
  10   4   5        5.27        8.39      3.38 o 
  11   4   5        3.71        4.80      3.76 o 
  12   4   5       79.05      103.30      6.23 o 
  13   4   5        0.02        4.93      4.29 o 
  14   4   5        4.42        8.37      5.15 o 
  15   4   5        5.46        5.63      6.73 o 
  16   4   5        8.44        6.35      7.29 o 
   1   5   5     1640.87     1650.12     13.47 o 
   2   5   5      463.24      524.25      5.85 o 
   3   5   5     1252.90     1324.66     12.29 o 
   4   5   5      216.50      221.26      3.88 o 
   5   5   5      112.50      120.13      3.28 o 
   6   5   5      370.04      388.36      5.60 o 
   7   5   5      333.63      331.14      5.87 o 
   8   5   5       17.60       23.41      2.96 o 
   9   5   5        0.11       -0.06      2.78 o 
  10   5   5       33.86       42.09      4.49 o 
  11   5   5        9.71        6.60      4.10 o 
  12   5   5        2.62       -1.62      4.10 o 
  13   5   5        0.41       -4.63      4.63 o 
  14   5   5        0.19       -5.08      5.08 o 
  15   5   5        3.59        0.41      8.30 o 
   0   6   5      460.63      448.59      7.32 o 
   1   6   5      201.52      195.30      4.43 o 
   2   6   5       96.28      102.87      2.85 o 
   3   6   5      109.84      115.31      3.36 o 
   4   6   5       46.27       36.83      2.69 o 
   5   6   5        7.67        5.47      2.26 o 
   6   6   5       20.62       18.19      2.53 o 
   7   6   5       64.63       49.40      3.70 o 
   8   6   5        0.46       -1.83      2.72 o 
   9   6   5        0.52        0.38      3.19 o 
  10   6   5       10.24        8.33      4.01 o 
  11   6   5       28.80       18.22      4.62 o 
  12   6   5        0.58        0.18      4.50 o 
  13   6   5        0.02       -2.23      4.95 o 
  14   6   5        1.72        4.40      8.57 o 
  15   6   5        0.08        1.60      6.78 o 
   1   7   5      219.21      212.49      4.04 o 
   2   7   5      241.72      259.00      4.40 o 
   3   7   5      537.00      544.79      7.30 o 
   4   7   5      222.22      215.80      5.47 o 
   5   7   5       34.87       35.45      3.41 o 
   6   7   5        1.19       -0.92      2.42 o 
   7   7   5      174.12      172.84      4.92 o 
   8   7   5       21.77       27.55      3.89 o 
   9   7   5        0.42       -0.09      3.60 o 
  10   7   5        3.23       -4.03      4.03 o 
  11   7   5        0.19       -3.71      4.28 o 
  12   7   5        0.40       -3.24      4.78 o 
  13   7   5        3.46        0.32      5.21 o 
  14   7   5       14.06        6.04      6.83 o 
   0   8   5      122.85      107.79      5.37 o 
   1   8   5       83.92       80.63      3.47 o 
   2   8   5       33.12       42.15      3.32 o 
   3   8   5        8.03       10.40      2.84 o 
   4   8   5      213.36      222.69      5.34 o 
   5   8   5        3.50       -0.50      2.83 o 
   6   8   5       29.99       26.17      3.32 o 
   7   8   5       46.62       45.48      4.52 o 
   8   8   5       68.11       91.85      5.62 o 
   9   8   5        8.59        2.14      4.00 o 
  10   8   5        1.48       -4.56      4.56 o 
  11   8   5        5.01        0.44      4.79 o 
  12   8   5        2.75       -2.73      5.42 o 
  13   8   5        2.01        1.10      5.59 o 
  14   8   5        1.22       -2.13      7.04 o 
   1   9   5      486.27      473.55      8.10 o 
   2   9   5     1057.01     1036.92     18.38 o 
   3   9   5        2.96        5.31      3.28 o 
   4   9   5       13.78       15.96      3.61 o 
   5   9   5      455.46      416.63      7.67 o 
   6   9   5      209.27      202.77      7.06 o 
   7   9   5       12.11        8.85      4.75 o 
   8   9   5      120.29      141.18      6.71 o 
   9   9   5       83.54       93.20      6.12 o 
  10   9   5       33.37       26.49      5.65 o 
  11   9   5        0.77        3.89      5.48 o 
  12   9   5       68.28       95.36      7.71 o 
  13   9   5       18.07       17.24      7.14 o 
   0  10   5       57.46       61.31      7.34 o 
   1  10   5        6.53       -2.77      3.80 o 
   2  10   5       38.22       32.83      4.57 o 
   3  10   5        1.51       -3.48      3.48 o 
   4  10   5       59.63       64.73      4.87 o 
   5  10   5       55.96       64.34      5.83 o 
   6  10   5       43.02       49.24      8.83 o 
   7  10   5       23.50       32.00      5.59 o 
   8  10   5       16.55       12.90      4.79 o 
   9  10   5        0.91       -2.89      4.65 o 
  10  10   5        0.00       -5.07      5.07 o 
  11  10   5        7.38       -5.61      5.61 o 
  12  10   5        1.05        1.96      6.21 o 
   1  11   5       12.98        9.93      5.17 o 
   2  11   5       80.33       81.36      5.74 o 
   3  11   5       44.54       54.96      4.86 o 
   4  11   5       22.91       22.91      4.80 o 
   5  11   5       59.17       59.03      5.46 o 
   6  11   5        0.42        0.25      5.16 o 
   7  11   5       26.31       23.00      5.73 o 
   8  11   5       59.33       69.56      7.18 o 
   9  11   5       16.16        7.92      5.40 o 
  10  11   5        7.91       10.96      7.02 o 
  11  11   5        0.88       -0.87      6.26 o 
   0  12   5       63.61       52.46      9.88 o 
   1  12   5        0.46       -2.99      6.27 o 
   2  12   5        3.79       -5.64      5.64 o 
   3  12   5        0.37       -4.86      4.86 o 
   4  12   5       61.38       67.18      8.52 o 
   5  12   5        0.00        0.59      4.96 o 
   6  12   5        2.63        0.90      5.77 o 
   7  12   5        4.78        3.48      6.07 o 
   8  12   5       24.43       22.51      6.40 o 
   9  12   5        2.26       -1.06      6.15 o 
  10  12   5        2.95       -0.55      6.24 o 
   1  13   5        2.89        9.48      6.40 o 
   2  13   5       42.47       28.96      6.69 o 
   3  13   5       18.24       13.75      6.63 o 
   4  13   5        2.32       -5.34      5.34 o 
   5  13   5        1.29       -5.74      5.74 o 
   6  13   5        1.96        4.63      6.25 o 
   7  13   5        1.63       -5.39      6.48 o 
   8  13   5        9.07       -0.06      6.87 o 
   0  14   5        3.13       10.16      9.77 o 
   1  14   5        0.64       -4.48      6.57 o 
   2  14   5        8.76        6.99      7.16 o 
   3  14   5        1.56       -1.35      7.06 o 
   4  14   5        0.81       -1.66      7.81 o 
   5  14   5        0.36       -1.35      9.67 o 
   6  14   5       18.37       24.91      8.00 o 
   1  15   5        4.54       11.43      7.48 o 
   2  15   5        1.90       -2.98      8.68 o 
   0   0   6     9874.33     9837.09    142.49 o 
   1   0   6     1240.22     1282.80     15.11 o 
   2   0   6     2701.12     2655.05     29.01 o 
   3   0   6     5755.07     5744.37     60.18 o 
   4   0   6     8980.32     9403.03     95.87 o 
   5   0   6        7.76        4.08      2.27 o 
   6   0   6     2223.63     2195.76     25.44 o 
   7   0   6     2863.24     2794.28     46.67 o 
   8   0   6     1771.94     1877.23     26.50 o 
   9   0   6        7.37       13.26      5.31 o 
  10   0   6      227.83      200.71     10.09 o 
  11   0   6      522.91      453.18     11.19 o 
  12   0   6       55.60       68.29      8.53 o 
  13   0   6        3.93        4.82      7.37 o 
  14   0   6       31.99       34.39      7.24 o 
  15   0   6       14.35        3.36      6.97 o 
  16   0   6        0.66       11.66     11.94 o 
   1   1   6      399.71      410.15      4.48 o 
   2   1   6      235.45      249.45      3.30 o 
   3   1   6      707.09      680.78      6.49 o 
   4   1   6      287.85      273.45      3.71 o 
   5   1   6        0.12        0.26      1.23 o 
   6   1   6      228.68      199.19      3.49 o 
   7   1   6      125.17      122.75      5.68 o 
   8   1   6       15.49       19.47      2.66 o 
   9   1   6       13.86        9.49      3.15 o 
  10   1   6       47.34       48.25      3.88 o 
  11   1   6       31.03       24.37      4.28 o 
  12   1   6       25.50       30.12      4.19 o 
  13   1   6        4.84       -1.11      4.30 o 
  14   1   6        0.56       -1.81      4.78 o 
  15   1   6       38.44       33.39      7.14 o 
  16   1   6        2.29        0.26      7.54 o 
   0   2   6     1553.11     1432.67     17.03 o 
   1   2   6       12.23       21.04      1.30 o 
   2   2   6      567.61      547.25      5.70 o 
   3   2   6      327.74      290.24      3.81 o 
   4   2   6       20.05       20.12      1.67 o 
   5   2   6       81.82       82.19      2.15 o 
   6   2   6      604.36      588.45      6.77 o 
   7   2   6       21.08        9.27      2.00 o 
   8   2   6      118.10      117.49      3.53 o 
   9   2   6        4.63        4.98      2.57 o 
  10   2   6       82.95       93.01      4.73 o 
  11   2   6        5.15        5.07      3.25 o 
  12   2   6        0.55        0.39      3.73 o 
  13   2   6       10.34       14.48      4.28 o 
  14   2   6        9.13        2.89      5.77 o 
  15   2   6        6.15        4.91      6.75 o 
  16   2   6        3.99        5.92      9.76 o 
   1   3   6      786.43      761.93      6.97 o 
   2   3   6     1609.67     1617.02     12.76 o 
   3   3   6      132.59      133.32      2.66 o 
   4   3   6      104.51       96.42      2.22 o 
   5   3   6      111.46      123.58      2.49 o 
   6   3   6      142.07      125.47      3.40 o 
   7   3   6        8.81        9.60      2.02 o 
   8   3   6        0.94        1.36      2.59 o 
   9   3   6        4.49        4.78      2.99 o 
  10   3   6        8.98        5.59      3.18 o 
  11   3   6       20.35       13.51      3.74 o 
  12   3   6        9.99       13.61      3.92 o 
  13   3   6        0.05        0.48      4.73 o 
  14   3   6        5.35        3.62      5.32 o 
  15   3   6       20.16       21.63      7.00 o 
  16   3   6        0.05       -9.31      9.31 o 
   0   4   6     7187.03     7649.66     70.69 o 
   1   4   6      735.08      906.30      8.27 o 
   2   4   6        0.11        0.12      1.46 o 
   3   4   6       28.80       28.76      1.85 o 
   4   4   6     2614.10     2484.47     19.15 o 
   5   4   6     1907.90     1889.73     15.35 o 
   6   4   6        0.31        1.31      2.28 o 
   7   4   6       44.53       46.41      3.11 o 
   8   4   6      222.58      212.17      4.81 o 
   9   4   6      439.29      440.39      7.81 o 
  10   4   6       32.53       46.67      4.39 o 
  11   4   6       64.98       80.72      5.24 o 
  12   4   6        0.10       -1.83      4.35 o 
  13   4   6       21.26       28.96      5.36 o 
  14   4   6       21.21       31.62      5.35 o 
  15   4   6       60.30       55.34      7.83 o 
   1   5   6       91.60       95.07      3.55 o 
   2   5   6      130.86      162.09      3.13 o 
   3   5   6       53.56       55.86      2.40 o 
   4   5   6      573.82      542.39      7.44 o 
   5   5   6        7.87        4.11      1.91 o 
   6   5   6      314.31      315.59      5.65 o 
   7   5   6        3.03        3.63      2.52 o 
   8   5   6      245.05      232.18      5.23 o 
   9   5   6       47.26       49.86      4.30 o 
  10   5   6      179.47      180.85      5.77 o 
  11   5   6       29.21       39.48      5.32 o 
  12   5   6       38.79       39.91      5.44 o 
  13   5   6       15.21       21.01      5.46 o 
  14   5   6        8.31        9.54      5.70 o 
  15   5   6        7.27       11.57      7.18 o 
   0   6   6      600.94      620.26      9.04 o 
   1   6   6      149.85      180.50      3.57 o 
   2   6   6        4.11        2.09      1.87 o 
   3   6   6       18.17       10.60      2.27 o 
   4   6   6       70.27       84.43      3.53 o 
   5   6   6      982.03     1012.42     10.59 o 
   6   6   6       65.08       66.71      3.81 o 
   7   6   6       26.48       32.08      3.45 o 
   8   6   6       14.12       13.37      3.21 o 
   9   6   6      229.47      214.50      6.06 o 
  10   6   6        3.15        5.27      4.19 o 
  11   6   6        5.64        2.62      4.36 o 
  12   6   6       46.16       37.98      6.08 o 
  13   6   6       10.90        4.78      5.25 o 
  14   6   6        4.32        5.21      5.78 o 
  15   6   6        0.45       -3.82      7.19 o 
   1   7   6       26.34       34.56      2.63 o 
   2   7   6        8.80        6.60      2.34 o 
   3   7   6      104.15      112.64      3.72 o 
   4   7   6      103.82      111.62      4.13 o 
   5   7   6       10.38        9.25      2.82 o 
   6   7   6        1.11       -2.80      2.80 o 
   7   7   6      141.83      134.80      4.80 o 
   8   7   6       66.27       76.44      4.63 o 
   9   7   6       20.26       12.97      4.55 o 
  10   7   6        2.27       -1.84      4.31 o 
  11   7   6       18.53       22.80      5.23 o 
  12   7   6       19.12       17.30      5.45 o 
  13   7   6        0.00       -2.45      5.84 o 
  14   7   6        0.82        1.08      6.07 o 
   0   8   6        0.19       -1.40      3.43 o 
   1   8   6      117.21      115.18      3.66 o 
   2   8   6        6.54       10.36      2.79 o 
   3   8   6      114.21      114.72      4.18 o 
   4   8   6       55.84       66.46      4.51 o 
   5   8   6       43.79       45.98      3.71 o 
   6   8   6       66.15       78.69      4.97 o 
   7   8   6        3.03       -1.81      3.79 o 
   8   8   6      146.46      157.40      6.34 o 
   9   8   6       73.25       81.37      6.34 o 
  10   8   6       26.91       41.46      6.94 o 
  11   8   6       20.11       15.84      5.24 o 
  12   8   6      102.34      129.07      8.03 o 
  13   8   6       23.16       12.95      5.74 o 
   1   9   6       13.61        6.67      3.70 o 
   2   9   6      150.10      134.38      4.68 o 
   3   9   6       73.88       79.22      5.06 o 
   4   9   6       59.86       76.62      4.63 o 
   5   9   6       26.56       31.88      4.03 o 
   6   9   6        9.27        7.28      4.37 o 
   7   9   6       33.45       35.02      4.66 o 
   8   9   6       18.80       17.01      4.67 o 
   9   9   6       20.28       15.77      5.23 o 
  10   9   6        0.69       -0.65      4.95 o 
  11   9   6        4.06       -4.93      4.93 o 
  12   9   6        0.39       -1.82      5.66 o 
  13   9   6        1.97       -5.99      5.99 o 
   0  10   6      143.23      144.97      9.35 o 
   1  10   6        3.75       -3.43      3.43 o 
   2  10   6       39.27       35.13      4.19 o 
   3  10   6        1.16       -3.46      3.46 o 
   4  10   6       72.24       77.44      5.12 o 
   5  10   6        1.04       -3.39      3.92 o 
   6  10   6       66.51       57.35      5.73 o 
   7  10   6       12.34       -0.65      4.70 o 
   8  10   6        5.33       -3.16      4.92 o 
   9  10   6        2.38       -3.97      4.64 o 
  10  10   6        4.29       -5.17      5.17 o 
  11  10   6        4.82        1.42      6.04 o 
  12  10   6        0.92       -6.79      6.79 o 
   1  11   6       12.04        6.56      4.74 o 
   2  11   6       80.06       85.66      5.88 o 
   3  11   6        1.87       -1.98      3.99 o 
   4  11   6        3.47       -3.06      3.99 o 
   5  11   6       18.41       12.72      5.32 o 
   6  11   6       58.73       64.45      6.68 o 
   7  11   6        0.00       -5.01      5.01 o 
   8  11   6        0.25       -2.10      5.64 o 
   9  11   6       10.24       -3.66      5.75 o 
  10  11   6       12.57        6.96      6.23 o 
  11  11   6        0.37        4.47      6.55 o 
   0  12   6       89.28      120.22     12.37 o 
   1  12   6       28.06       27.69      6.21 o 
   2  12   6        0.06        0.71      5.17 o 
   3  12   6       20.57       24.21      5.36 o 
   4  12   6       20.47       15.27      5.22 o 
   5  12   6        0.05       -5.21      5.21 o 
   6  12   6        4.25        0.11      5.57 o 
   7  12   6        0.14        3.59      6.09 o 
   8  12   6        0.44       -2.19      6.54 o 
   9  12   6        2.28       -8.16      8.57 o 
   1  13   6        1.16       -6.06      6.06 o 
   2  13   6        6.70        2.39      6.57 o 
   3  13   6       16.27        2.36      6.63 o 
   4  13   6       13.83       14.69      8.58 o 
   5  13   6        3.23        4.89      6.19 o 
   6  13   6        0.01       -6.20      6.20 o 
   7  13   6        9.13       -2.56      6.19 o 
   8  13   6        6.28       -2.90      6.40 o 
   0  14   6        0.58        2.65     10.64 o 
   1  14   6        0.16       -6.87      6.87 o 
   2  14   6        0.29        3.09      7.03 o 
   3  14   6        1.22        2.89      7.14 o 
   4  14   6        0.14        3.84      8.95 o 
   5  14   6        3.15        6.90      8.76 o 
   1   1   7     1241.24     1294.99     11.14 o 
   2   1   7      251.90      251.38      3.82 o 
   3   1   7     1155.51     1177.73     10.35 o 
   4   1   7     1280.58     1231.21     11.80 o 
   5   1   7       62.23       49.23      1.93 o 
   6   1   7       69.36       84.16      2.90 o 
   7   1   7      189.55      178.55      4.25 o 
   8   1   7      111.52       98.29      4.12 o 
   9   1   7        3.59        0.64      3.21 o 
  10   1   7        2.71       -3.34      3.34 o 
  11   1   7        0.01       -4.07      4.07 o 
  12   1   7        0.01       -0.99      4.10 o 
  13   1   7        5.31        0.81      4.82 o 
  14   1   7        0.18       -4.97      4.97 o 
  15   1   7        3.99       -6.18      6.18 o 
  16   1   7        0.74       -6.55      6.71 o 
   0   2   7      406.29      407.79      6.85 o 
   1   2   7       12.33        8.90      1.40 o 
   2   2   7       17.70       31.49      2.63 o 
   3   2   7      609.00      585.90      6.25 o 
   4   2   7       45.12       46.95      2.49 o 
   5   2   7      148.76      158.74      3.24 o 
   6   2   7       13.55       11.18      1.75 o 
   7   2   7      292.85      275.59      6.48 o 
   8   2   7       98.64      103.52      4.55 o 
   9   2   7       64.66       64.10      4.65 o 
  10   2   7        8.85        7.80      3.23 o 
  11   2   7       10.27        7.93      3.67 o 
  12   2   7        1.57       -3.15      4.62 o 
  13   2   7       17.18       22.09      5.06 o 
  14   2   7        0.71       -1.81      6.01 o 
  15   2   7        7.37        9.42      6.34 o 
  16   2   7        0.05      -12.75     12.75 o 
   1   3   7        4.59       11.29      1.48 o 
   2   3   7     1254.56     1354.19     11.21 o 
   3   3   7      185.16      164.22      2.97 o 
   4   3   7        2.71        1.44      1.54 o 
   5   3   7      390.40      388.88      4.99 o 
   6   3   7        0.24       -1.85      1.85 o 
   7   3   7       45.14       47.37      5.74 o 
   8   3   7       62.15       67.85      5.46 o 
   9   3   7      186.42      166.29      5.05 o 
  10   3   7        3.77       -2.42      3.09 o 
  11   3   7       21.89       17.25      3.89 o 
  12   3   7       14.21        8.16      4.29 o 
  13   3   7       59.54       62.06      6.77 o 
  14   3   7        3.19       -3.66      6.26 o 
  15   3   7       24.64       15.90      6.95 o 
   0   4   7     1181.63     1229.02     13.88 o 
   1   4   7     1524.53     1644.56     13.33 o 
   2   4   7      484.62      456.93      5.30 o 
   3   4   7      741.07      780.21      7.61 o 
   4   4   7     1140.76     1168.59     10.33 o 
   5   4   7      650.80      662.86      7.80 o 
   6   4   7      245.77      217.14      4.38 o 
   7   4   7       86.50       96.24      3.97 o 
   8   4   7      249.27      261.39      5.99 o 
   9   4   7      129.95      138.07      5.00 o 
  10   4   7        6.40        2.72      3.51 o 
  11   4   7       23.15       23.91      4.95 o 
  12   4   7       12.70       19.22      5.72 o 
  13   4   7       19.08       17.88      5.49 o 
  14   4   7        4.01        4.84      6.20 o 
  15   4   7       29.54       25.68      6.72 o 
   1   5   7      475.33      478.51      5.63 o 
   2   5   7      702.09      661.28      6.98 o 
   3   5   7      215.22      192.60      3.56 o 
   4   5   7      339.58      304.72      4.98 o 
   5   5   7      153.22      129.78      4.02 o 
   6   5   7       49.52       54.98      3.45 o 
   7   5   7      148.18      155.85      4.22 o 
   8   5   7       59.45       60.85      5.45 o 
   9   5   7        5.33        9.16      3.28 o 
  10   5   7       37.52       43.53      4.24 o 
  11   5   7      138.53      161.52      8.39 o 
  12   5   7       13.69       15.36      5.38 o 
  13   5   7        0.96       -5.26      5.26 o 
  14   5   7       21.31       26.33      6.43 o 
  15   5   7       35.47       29.41      9.08 o 
   0   6   7      367.20      351.21      6.48 o 
   1   6   7      151.34      160.94      3.53 o 
   2   6   7       22.17       18.57      2.17 o 
   3   6   7      251.17      260.64      5.29 o 
   4   6   7       20.79       19.45      2.63 o 
   5   6   7      248.30      243.13      5.39 o 
   6   6   7      123.31      116.05      4.55 o 
   7   6   7      412.01      430.97      8.21 o 
   8   6   7        2.02        0.48      3.31 o 
   9   6   7      119.86      147.34      6.25 o 
  10   6   7       73.21       82.41      6.07 o 
  11   6   7       95.12      122.56      7.03 o 
  12   6   7        1.55       -0.23      5.22 o 
  13   6   7       24.50       31.74      8.71 o 
  14   6   7       13.72       14.04      6.35 o 
   1   7   7        8.28        9.63      2.67 o 
   2   7   7      648.86      692.73      8.56 o 
   3   7   7       35.32       54.95      3.51 o 
   4   7   7        5.77        4.24      2.66 o 
   5   7   7       10.01       17.70      3.50 o 
   6   7   7      141.05      140.67      5.14 o 
   7   7   7        0.04       -0.50      3.29 o 
   8   7   7        3.94        1.17      3.67 o 
   9   7   7      100.24      112.34      6.35 o 
  10   7   7        1.02       -4.37      4.37 o 
  11   7   7       30.84       27.86      5.82 o 
  12   7   7        3.52        0.18      5.28 o 
  13   7   7       60.74       66.61      7.11 o 
  14   7   7        6.57        0.54      6.26 o 
   0   8   7        0.35       -3.72      3.72 o 
   1   8   7       80.99       81.89      4.06 o 
   2   8   7       28.79       17.01      3.06 o 
   3   8   7      121.88      110.81      4.67 o 
   4   8   7       29.98       26.87      3.56 o 
   5   8   7       51.15       43.73      4.60 o 
   6   8   7       66.49       81.02      5.17 o 
   7   8   7       12.58        6.64      4.24 o 
   8   8   7       38.20       44.89      5.79 o 
   9   8   7       48.47       41.25      6.35 o 
  10   8   7        8.90        0.22      4.94 o 
  11   8   7       25.27       13.96      5.48 o 
  12   8   7       15.01       22.52      6.09 o 
  13   8   7        9.65        6.15      6.35 o 
   1   9   7      155.84      130.28      5.38 o 
   2   9   7        0.75       -2.84      2.84 o 
   3   9   7        3.26       -3.06      3.06 o 
   4   9   7       22.02       11.97      3.76 o 
   5   9   7       55.38       44.89      4.68 o 
   6   9   7        9.14       13.08      4.15 o 
   7   9   7        4.86       -1.37      4.38 o 
   8   9   7        3.27       -4.40      4.40 o 
   9   9   7        0.23       -4.62      4.62 o 
  10   9   7       12.38       11.57      6.71 o 
  11   9   7        0.25       -5.41      5.41 o 
  12   9   7        3.47        1.91      5.99 o 
   0  10   7       49.87       39.05     11.89 o 
   1  10   7       26.62       13.90      4.39 o 
   2  10   7        5.00        0.23      3.54 o 
   3  10   7       84.74       93.91      5.25 o 
   4  10   7       19.18        7.03      3.91 o 
   5  10   7       14.46        7.35      4.46 o 
   6  10   7        0.01       -4.59      4.59 o 
   7  10   7        3.61        2.55      6.06 o 
   8  10   7        9.56        6.40      5.06 o 
   9  10   7        8.18       -5.68      5.68 o 
  10  10   7        0.49       -5.22      5.22 o 
  11  10   7        0.22       -5.41      5.41 o 
   1  11   7       10.52        7.45      5.10 o 
   2  11   7      161.46      144.43      7.55 o 
   3  11   7       18.52       15.59      4.37 o 
   4  11   7        0.61       -4.38      4.38 o 
   5  11   7       12.21       -0.19      6.30 o 
   6  11   7       34.03       23.20      5.98 o 
   7  11   7       24.34       14.40      6.54 o 
   8  11   7        1.27       -4.23      6.09 o 
   9  11   7        0.09       -6.06      6.06 o 
  10  11   7       10.99        6.69      6.97 o 
   0  12   7       61.76       55.26     10.74 o 
   1  12   7        1.38       -1.90      5.05 o 
   2  12   7        0.22       -0.70      5.42 o 
   3  12   7        0.39       -4.66      5.14 o 
   4  12   7       28.98       33.63      6.16 o 
   5  12   7       21.23       18.58      6.65 o 
   6  12   7        2.39        4.79      5.72 o 
   7  12   7        1.29       -0.78      5.94 o 
   8  12   7        8.59        2.23      6.36 o 
   9  12   7        7.44        8.79      7.55 o 
   1  13   7       11.48        8.80      6.64 o 
   2  13   7       21.12       24.85      6.90 o 
   3  13   7        3.81       -2.88      6.44 o 
   4  13   7        0.77       -2.77      7.34 o 
   5  13   7        1.95        4.33     10.26 o 
   6  13   7        0.63       -5.22      6.51 o 
   7  13   7        0.17       -6.42      6.42 o 
   0  14   7        1.22        4.31      9.65 o 
   1  14   7        1.49       -4.34      7.19 o 
   2  14   7        4.32        9.86      7.57 o 
   3  14   7        0.04       -8.29      8.29 o 
   4  14   7        1.06        8.46      9.08 o 
   0   0   8     4368.52     4474.35     67.76 o 
   1   0   8      823.74      924.53     12.30 o 
   2   0   8       23.63       45.73      2.96 o 
   3   0   8     1081.99     1106.94     14.16 o 
   4   0   8      401.35      384.74      6.63 o 
   5   0   8       84.06       81.91      4.91 o 
   6   0   8       95.11       98.27      4.21 o 
   7   0   8      186.10      202.02      5.79 o 
   8   0   8      103.81      104.58     11.80 o 
   9   0   8       18.40       30.19      6.33 o 
  10   0   8       11.75        4.81      5.83 o 
  11   0   8       62.30       73.92      8.73 o 
  12   0   8       11.63        2.04      6.68 o 
  13   0   8        1.38       -7.01      7.88 o 
  14   0   8        0.12       -7.96      7.96 o 
  15   0   8       10.45       -1.21      7.51 o 
   1   1   8     3853.96     4187.32     31.92 o 
   2   1   8     1674.39     1700.51     14.35 o 
   3   1   8     1474.94     1678.41     14.20 o 
   4   1   8      529.54      537.27      6.62 o 
   5   1   8      790.57      900.15      9.58 o 
   6   1   8      153.81      140.66      3.77 o 
   7   1   8      304.43      325.88      5.62 o 
   8   1   8       23.69       23.98      3.50 o 
   9   1   8       33.24       46.30      5.03 o 
  10   1   8        0.40       -1.61      4.23 o 
  11   1   8       39.24       37.67      5.33 o 
  12   1   8       22.93       32.26      5.79 o 
  13   1   8        0.00       -4.53      4.53 o 
  14   1   8        0.02       -5.04      5.04 o 
  15   1   8        0.25       -5.70      5.70 o 
   0   2   8       60.93       59.00      3.03 o 
   1   2   8      881.19      868.68      8.49 o 
   2   2   8      428.15      430.22      5.28 o 
   3   2   8      231.71      210.43      3.57 o 
   4   2   8       41.47       52.41      2.91 o 
   5   2   8      791.05      801.66      9.01 o 
   6   2   8      439.66      459.64      6.68 o 
   7   2   8       12.08       18.61      3.11 o 
   8   2   8        0.11       -0.08      3.11 o 
   9   2   8      156.83      158.42      5.01 o 
  10   2   8       10.48       11.56      3.48 o 
  11   2   8        8.33       -1.13      5.10 o 
  12   2   8        0.88       -4.33      4.33 o 
  13   2   8       29.41       25.74      5.38 o 
  14   2   8        0.00       -5.15      5.15 o 
  15   2   8        1.71       -6.38      6.38 o 
   1   3   8      544.79      537.47      5.75 o 
   2   3   8     2696.37     2698.81     20.38 o 
   3   3   8      528.44      545.09      5.90 o 
   4   3   8      123.61      123.70      2.87 o 
   5   3   8      239.84      259.70      4.42 o 
   6   3   8       24.27       22.91      2.56 o 
   7   3   8      128.49      113.55      3.93 o 
   8   3   8      216.33      216.33      5.47 o 
   9   3   8       50.56       48.20      4.13 o 
  10   3   8       53.43       67.97      4.73 o 
  11   3   8        0.48       -2.77      4.66 o 
  12   3   8      106.29      132.11      7.84 o 
  13   3   8        3.70       -0.94      5.16 o 
  14   3   8       11.73       16.43      6.46 o 
  15   3   8        2.47       -3.52     10.02 o 
   0   4   8      591.39      584.82      8.19 o 
   1   4   8        0.82        1.90      1.57 o 
   2   4   8       69.20       73.53      2.66 o 
   3   4   8       43.37       35.79      2.21 o 
   4   4   8       40.37       49.05      2.53 o 
   5   4   8        4.19        5.75      2.27 o 
   6   4   8       43.22       43.04      3.03 o 
   7   4   8      133.43      124.99      4.50 o 
   8   4   8       27.48       42.52      3.87 o 
   9   4   8       32.30       30.63      4.03 o 
  10   4   8       36.91       42.77      4.47 o 
  11   4   8       12.51        4.86      4.11 o 
  12   4   8        0.14       -4.37      4.37 o 
  13   4   8       16.03       14.74      7.28 o 
  14   4   8       33.42       32.82      7.28 o 
  15   4   8        2.38       -0.70      7.36 o 
   1   5   8      718.95      689.82      7.30 o 
   2   5   8       46.15       59.30      3.10 o 
   3   5   8      225.19      206.38      3.81 o 
   4   5   8       33.51       34.00      2.74 o 
   5   5   8       86.77       90.06      4.10 o 
   6   5   8      158.67      145.25      4.17 o 
   7   5   8      164.08      186.68      5.55 o 
   8   5   8      380.22      390.27      9.30 o 
   9   5   8        0.67        2.09      3.62 o 
  10   5   8       98.67      106.37      7.52 o 
  11   5   8      135.69      159.31      6.05 o 
  12   5   8      155.32      179.30      7.68 o 
  13   5   8        0.01       -4.98      6.23 o 
  14   5   8       11.03        7.55      7.02 o 
   0   6   8      382.06      358.86      7.95 o 
   1   6   8       52.87       62.03      3.08 o 
   2   6   8       24.34       26.40      2.39 o 
   3   6   8       37.38       44.52      3.15 o 
   4   6   8      372.49      357.14      6.39 o 
   5   6   8       44.94       51.42      3.67 o 
   6   6   8        0.41       -2.77      2.95 o 
   7   6   8       97.30      111.58      5.52 o 
   8   6   8       62.93       62.39      4.91 o 
   9   6   8        9.46       10.19      4.06 o 
  10   6   8       47.30       56.68      5.43 o 
  11   6   8        4.54        2.48      4.93 o 
  12   6   8        4.63        9.64      5.17 o 
  13   6   8        8.39        4.08      5.67 o 
  14   6   8       26.33       35.44      7.57 o 
   1   7   8      131.84      138.14      3.72 o 
   2   7   8     1572.61     1511.65     14.76 o 
   3   7   8        0.00       -1.18      2.65 o 
   4   7   8      100.20      110.11      4.95 o 
   5   7   8       61.91       62.96      4.27 o 
   6   7   8      119.67      128.81      5.66 o 
   7   7   8        3.92       -3.53      3.53 o 
   8   7   8      142.09      157.21      6.23 o 
   9   7   8       37.13       35.33      5.05 o 
  10   7   8        4.18       -1.00      4.89 o 
  11   7   8       27.20       31.85      5.90 o 
  12   7   8       30.34       19.50      8.19 o 
  13   7   8       31.54       34.96      6.57 o 
   0   8   8        8.28        0.43      4.56 o 
   1   8   8        0.04       -3.01      3.01 o 
   2   8   8      119.05      123.87      5.38 o 
   3   8   8       12.01        7.32      3.16 o 
   4   8   8        9.21        5.70      3.42 o 
   5   8   8        0.09       -3.44      3.44 o 
   6   8   8      130.85      123.09      5.51 o 
   7   8   8       53.60       76.87      5.48 o 
   8   8   8        1.74       -2.87      4.55 o 
   9   8   8       10.29        1.17      4.98 o 
  10   8   8        4.39       -0.25      4.95 o 
  11   8   8        3.18        0.63      5.72 o 
  12   8   8       15.11       12.72      6.29 o 
  13   8   8        5.75        5.44      6.22 o 
   1   9   8        8.16        8.28      3.98 o 
   2   9   8       17.81       22.15      3.79 o 
   3   9   8       26.80       25.16      3.67 o 
   4   9   8        4.65       -3.44      3.44 o 
   5   9   8        2.34       -3.85      3.85 o 
   6   9   8        0.40       -3.91      3.91 o 
   7   9   8        0.28       -4.12      4.12 o 
   8   9   8        1.92       -3.09      5.40 o 
   9   9   8        0.05       -5.51      5.51 o 
  10   9   8        1.70       -2.62      5.35 o 
  11   9   8        3.63        1.28      5.97 o 
  12   9   8        0.11       -6.20      6.20 o 
   0  10   8        0.96        0.96      5.93 o 
   1  10   8       77.98       65.26      5.41 o 
   2  10   8        0.04       -3.76      3.76 o 
   3  10   8       53.83       51.12      5.03 o 
   4  10   8        3.20       -1.04      4.05 o 
   5  10   8       41.23       32.26      4.93 o 
   6  10   8        0.03       -4.48      4.48 o 
   7  10   8        9.96        8.18      5.17 o 
   8  10   8        0.64       -1.90      5.87 o 
   9  10   8        9.22       -1.98      6.40 o 
  10  10   8        0.24        4.34      6.54 o 
  11  10   8        0.00       -5.80      5.80 o 
   1  11   8       71.05       73.57      6.26 o 
   2  11   8        4.19        1.28      4.70 o 
   3  11   8        2.69       -5.05      5.05 o 
   4  11   8        1.09       -2.79      5.19 o 
   5  11   8       53.50       63.06      5.86 o 
   6  11   8        1.73       -5.18      5.18 o 
   7  11   8        2.62       -5.18      5.18 o 
   8  11   8        0.00       -6.15      6.15 o 
   9  11   8       11.67        5.96      6.61 o 
  10  11   8        7.29        2.14      7.20 o 
   0  12   8        4.47        0.87      7.09 o 
   1  12   8        0.22       -3.19      5.51 o 
   2  12   8        6.85        2.23      5.95 o 
   3  12   8        0.55       -5.82      5.82 o 
   4  12   8       10.40        2.62      6.27 o 
   5  12   8        4.44       -0.78      6.34 o 
   6  12   8       16.44       11.91      6.27 o 
   7  12   8        0.77        4.79      6.05 o 
   8  12   8        4.16       -5.56      7.09 o 
   1  13   8        0.29       -5.43      6.53 o 
   2  13   8        1.62        0.56      6.02 o 
   3  13   8        7.02       -2.51      7.45 o 
   4  13   8        0.01        0.03      7.95 o 
   5  13   8        3.42       11.05      8.52 o 
   6  13   8        0.47       -5.05      6.93 o 
   0  14   8        0.96        4.70      9.87 o 
   1  14   8        3.93       -7.03      7.03 o 
   2  14   8        6.97        1.81      8.85 o 
   3  14   8        4.73        1.36      9.05 o 
   1   1   9      677.05      709.04      7.40 o 
   2   1   9       79.06       77.79      3.07 o 
   3   1   9      536.36      529.62      6.10 o 
   4   1   9      215.10      196.62      3.93 o 
   5   1   9      340.34      350.99      6.35 o 
   6   1   9      159.04      146.03      4.43 o 
   7   1   9       20.25       27.81      3.86 o 
   8   1   9       78.12       85.20      5.54 o 
   9   1   9       68.10       83.55      6.07 o 
  10   1   9       12.96        8.61      4.64 o 
  11   1   9       15.05       12.26      4.82 o 
  12   1   9        5.29       -4.99      4.99 o 
  13   1   9        3.22       -1.02      6.37 o 
  14   1   9        0.12       -0.22      5.46 o 
  15   1   9        4.16       -3.51      6.39 o 
   0   2   9     1341.55     1364.64     17.40 o 
   1   2   9      423.81      441.79      5.57 o 
   2   2   9      180.10      186.97      3.63 o 
   3   2   9      216.83      220.51      3.85 o 
   4   2   9      677.62      699.04      8.36 o 
   5   2   9        8.00       16.91      2.32 o 
   6   2   9      124.00      121.94      4.74 o 
   7   2   9       42.76       63.18      4.12 o 
   8   2   9       18.33       20.88      4.58 o 
   9   2   9        3.75        3.69      5.20 o 
  10   2   9       12.99        9.64      3.95 o 
  11   2   9       10.72        6.47      4.58 o 
  12   2   9       11.79        5.58      4.75 o 
  13   2   9        1.13       -2.93      4.88 o 
  14   2   9        3.17        4.23      5.65 o 
  15   2   9        0.72       -4.35      6.81 o 
   1   3   9      202.15      166.55      3.01 o 
   2   3   9      313.89      315.06      4.39 o 
   3   3   9       30.09       34.83      2.40 o 
   4   3   9        0.10       -0.44      1.90 o 
   5   3   9      111.45      107.84      3.42 o 
   6   3   9       89.75       93.10      4.52 o 
   7   3   9        1.23        0.02      2.65 o 
   8   3   9       51.00       55.84      4.50 o 
   9   3   9       22.85       31.13      3.90 o 
  10   3   9       43.61       57.04      5.50 o 
  11   3   9       39.74       51.69      5.46 o 
  12   3   9        9.57        1.33      4.87 o 
  13   3   9       16.25       17.63      5.77 o 
  14   3   9       16.68       14.88      7.06 o 
  15   3   9       12.98        6.91      7.32 o 
   0   4   9      587.05      580.51      9.83 o 
   1   4   9      369.31      341.00      4.71 o 
   2   4   9        1.21       -0.29      1.72 o 
   3   4   9      167.72      158.69      3.38 o 
   4   4   9      172.57      167.29      4.13 o 
   5   4   9       10.64        9.23      2.59 o 
   6   4   9       15.86       16.65      3.31 o 
   7   4   9      128.80      127.83      5.45 o 
   8   4   9       82.66       89.37      4.99 o 
   9   4   9       15.30       17.09      3.98 o 
  10   4   9       10.00       11.68      4.02 o 
  11   4   9       73.67       80.00      9.98 o 
  12   4   9       49.03       56.82      6.96 o 
  13   4   9        2.08        8.51      6.16 o 
  14   4   9        2.01        0.82      6.62 o 
   1   5   9        0.01       -0.73      1.78 o 
   2   5   9       35.32       41.97      2.66 o 
   3   5   9      314.62      298.23      5.12 o 
   4   5   9       42.88       43.06      3.32 o 
   5   5   9        4.81        6.57      2.66 o 
   6   5   9        6.64       24.31      3.74 o 
   7   5   9       50.22       53.17      4.85 o 
   8   5   9       11.64       14.73      3.85 o 
   9   5   9        0.02       -0.29      3.86 o 
  10   5   9        4.78       12.38      4.56 o 
  11   5   9       20.03       30.55      5.09 o 
  12   5   9        3.71       14.34      6.14 o 
  13   5   9        0.49       -6.45      6.45 o 
  14   5   9        8.01        7.46      7.45 o 
   0   6   9       13.61        4.73      3.39 o 
   1   6   9       90.69       92.17      3.86 o 
   2   6   9       68.07       87.76      3.86 o 
   3   6   9      187.90      162.10      4.32 o 
   4   6   9      103.69      109.76      4.56 o 
   5   6   9      211.36      184.77      5.15 o 
   6   6   9      381.24      358.65      6.99 o 
   7   6   9      497.90      470.64      9.52 o 
   8   6   9       87.71      101.47      6.34 o 
   9   6   9       85.33      113.73      6.11 o 
  10   6   9      293.58      328.72      8.29 o 
  11   6   9      172.28      171.93      7.56 o 
  12   6   9        3.16        5.67      5.58 o 
  13   6   9       19.71       18.98      7.59 o 
   1   7   9        0.11        1.23      3.11 o 
   2   7   9      379.85      338.92      6.60 o 
   3   7   9      151.87      143.63      4.48 o 
   4   7   9        9.62        0.35      3.18 o 
   5   7   9        1.75        3.02      3.44 o 
   6   7   9      203.41      205.45      5.75 o 
   7   7   9      137.21      147.29      6.44 o 
   8   7   9        2.26       -2.76      6.14 o 
   9   7   9        4.20       13.31      4.52 o 
  10   7   9       55.08       62.07      6.42 o 
  11   7   9        8.53        7.51      5.70 o 
  12   7   9        7.21       10.06      5.94 o 
  13   7   9        4.49        3.10      7.23 o 
   0   8   9       91.60      106.08      7.71 o 
   1   8   9      134.31      118.38      5.10 o 
   2   8   9       61.79       65.49      4.47 o 
   3   8   9       88.64      101.92      5.56 o 
   4   8   9       87.50      116.20      5.49 o 
   5   8   9       51.38       41.62      4.82 o 
   6   8   9      102.55      120.94      9.07 o 
   7   8   9        3.05       -4.26      4.26 o 
   8   8   9       21.00       20.31      5.19 o 
   9   8   9        6.00       -2.42      5.66 o 
  10   8   9       35.60       37.82      6.17 o 
  11   8   9        4.21        0.52      5.67 o 
  12   8   9        0.00       -1.66      6.21 o 
   1   9   9       14.38        8.68      4.11 o 
   2   9   9        7.27       -1.75      3.57 o 
   3   9   9        7.96       -3.48      3.87 o 
   4   9   9       14.01       13.53      4.32 o 
   5   9   9       42.49       55.31      5.25 o 
   6   9   9       14.55       10.34      4.75 o 
   7   9   9       36.58       31.58      5.54 o 
   8   9   9        3.53       -1.09      5.62 o 
   9   9   9        4.79       -4.91      5.95 o 
  10   9   9        2.33       -0.70      8.50 o 
  11   9   9        8.11        5.32      7.00 o 
   0  10   9       35.28       15.76      6.66 o 
   1  10   9      195.59      175.94      7.23 o 
   2  10   9        1.41       -4.30      4.30 o 
   3  10   9      174.98      163.70      7.04 o 
   4  10   9        2.58        1.42      5.35 o 
   5  10   9       46.72       54.86      6.10 o 
   6  10   9        0.16       -4.50      4.50 o 
   7  10   9       51.07       57.11      9.24 o 
   8  10   9        0.25        5.15      6.27 o 
   9  10   9        0.80       -0.27      6.40 o 
  10  10   9        1.60       -6.46      6.46 o 
   1  11   9       24.45       21.66      5.01 o 
   2  11   9        0.50       -0.25      4.69 o 
   3  11   9        6.75       -3.08      5.84 o 
   4  11   9        4.98        1.79      5.38 o 
   5  11   9       23.69       16.76      5.85 o 
   6  11   9        0.07       -5.78      5.78 o 
   7  11   9        0.05       -5.65      6.41 o 
   8  11   9        0.00       -6.21      6.21 o 
   9  11   9        0.37       -2.22      6.81 o 
   0  12   9       13.73        4.12      7.98 o 
   1  12   9        0.53       -5.05      5.05 o 
   2  12   9        0.72       -5.99      5.99 o 
   3  12   9        0.77       -6.32      6.32 o 
   4  12   9        5.26       -5.07      6.29 o 
   5  12   9        4.02       10.05      6.75 o 
   6  12   9        2.68       -0.35      6.86 o 
   7  12   9        0.01       -8.01      8.01 o 
   8  12   9        1.13      -10.85     15.19 o 
   1  13   9        7.58        2.71      7.32 o 
   2  13   9       28.99       20.82      7.99 o 
   3  13   9        1.07       -7.13      7.13 o 
   4  13   9        0.00        7.52      8.51 o 
   5  13   9        2.90        3.19      8.34 o 
   0  14   9       22.00       40.48     12.17 o 
   1  14   9       34.71       66.24     17.24 o 
   0   0  10       84.34       99.93      5.52 o 
   1   0  10      119.99       97.80      3.84 o 
   2   0  10        2.86       -0.21      3.37 o 
   3   0  10      215.38      202.59      5.22 o 
   4   0  10      109.23      102.33      7.21 o 
   5   0  10       77.33      102.01     10.10 o 
   6   0  10       25.70       32.06      6.21 o 
   7   0  10        3.58       -0.76      4.78 o 
   8   0  10       10.97        8.60      5.66 o 
   9   0  10      125.66      133.47      8.57 o 
  10   0  10        2.53       -5.65      7.60 o 
  11   0  10        0.01       -2.71      9.22 o 
  12   0  10        1.68        4.72     27.26 o 
  13   0  10       26.52       23.96     14.65 o 
  14   0  10        9.98       -1.66      9.59 o 
  15   0  10        1.50      -11.12     11.12 o 
   1   1  10       11.22       29.78      2.26 o 
   2   1  10      365.52      397.58      5.34 o 
   3   1  10       81.68       85.74      2.82 o 
   4   1  10       39.98       43.86      3.02 o 
   5   1  10        7.35        5.18      2.78 o 
   6   1  10       30.61       41.05      3.75 o 
   7   1  10       58.86       69.15      4.87 o 
   8   1  10       46.36       46.32      4.72 o 
   9   1  10        6.52        3.03      4.42 o 
  10   1  10        4.71       -4.67      4.67 o 
  11   1  10        1.59       -4.84      4.84 o 
  12   1  10        4.47       -0.37      5.49 o 
  13   1  10       10.92        9.92      5.37 o 
  14   1  10        1.02       -5.37      5.37 o 
   0   2  10     1462.65     1686.92     21.06 o 
   1   2  10        1.74        4.45      1.82 o 
   2   2  10       67.50       77.66      2.94 o 
   3   2  10      350.96      328.15      5.38 o 
   4   2  10      595.61      609.35      7.81 o 
   5   2  10      267.74      266.52      5.79 o 
   6   2  10      206.11      169.59      5.50 o 
   7   2  10      123.49      131.71      5.51 o 
   8   2  10       47.88       44.58      4.84 o 
   9   2  10      118.85      136.07      7.42 o 
  10   2  10       25.30       18.71      4.42 o 
  11   2  10        7.10       -3.12      4.43 o 
  12   2  10       18.04       11.63      6.18 o 
  13   2  10        9.69        1.96      5.35 o 
  14   2  10        0.00       -5.12      5.54 o 
   1   3  10        0.17       -1.86      1.86 o 
   2   3  10       10.69        7.24      1.81 o 
   3   3  10       81.96       80.85      3.26 o 
   4   3  10      284.21      287.14      4.88 o 
   5   3  10        0.05       -1.76      2.69 o 
   6   3  10       34.03       34.01      3.79 o 
   7   3  10      209.39      189.13      5.51 o 
   8   3  10       78.75       99.42      7.58 o 
   9   3  10        5.58       -1.74      4.29 o 
  10   3  10       27.11       25.44      4.84 o 
  11   3  10       68.20       67.53      6.18 o 
  12   3  10        5.32       -1.96      5.08 o 
  13   3  10        0.42        3.28      5.88 o 
  14   3  10        0.18        0.84      6.33 o 
   0   4  10        1.71        1.45      2.87 o 
   1   4  10       25.34       37.78      2.52 o 
   2   4  10       78.64       84.67      3.08 o 
   3   4  10      136.94      137.03      4.27 o 
   4   4  10       29.09       36.50      3.13 o 
   5   4  10       14.27       18.02      3.47 o 
   6   4  10       47.07       55.28      4.40 o 
   7   4  10       71.11       77.40      4.94 o 
   8   4  10       25.39       17.66      4.39 o 
   9   4  10       12.26        9.12      4.38 o 
  10   4  10        5.00        1.14      4.54 o 
  11   4  10        8.06        4.90      4.92 o 
  12   4  10        0.37       -0.33      5.38 o 
  13   4  10        0.31       -2.61      6.20 o 
  14   4  10        6.90       -4.62      6.67 o 
   1   5  10      407.37      432.75      6.33 o 
   2   5  10     1273.44     1221.36     12.32 o 
   3   5  10       15.03       15.80      2.98 o 
   4   5  10       61.48       58.53      3.80 o 
   5   5  10      586.17      598.56      8.75 o 
   6   5  10     1506.77     1533.09     19.91 o 
   7   5  10      290.53      286.83      7.81 o 
   8   5  10        0.31       10.07      4.45 o 
   9   5  10      149.59      159.89      6.73 o 
  10   5  10      382.11      415.38      9.87 o 
  11   5  10      147.04      155.55      7.99 o 
  12   5  10        0.00       -0.25      6.22 o 
  13   5  10       24.79       15.17      6.56 o 
   0   6  10      786.47      778.57     13.25 o 
   1   6  10        1.62        1.39      2.70 o 
   2   6  10      142.37      144.25      4.86 o 
   3   6  10      204.96      206.31      7.66 o 
   4   6  10     1029.13      984.16     11.99 o 
   5   6  10      152.70      160.58      6.26 o 
   6   6  10       85.15      105.05      5.90 o 
   7   6  10      182.29      167.61      6.50 o 
   8   6  10      401.82      389.90      9.35 o 
   9   6  10       81.89       94.14      6.85 o 
  10   6  10        1.57        8.52      4.76 o 
  11   6  10       22.49       20.45      5.84 o 
  12   6  10       25.11       18.78      6.69 o 
  13   6  10       11.96        4.28      7.26 o 
   1   7  10      619.57      612.49      9.18 o 
   2   7  10      818.88      745.76     10.37 o 
   3   7  10      350.51      336.10      7.47 o 
   4   7  10        2.62        3.25      3.84 o 
   5   7  10      141.86      153.97      5.48 o 
   6   7  10       65.63       80.58      5.34 o 
   7   7  10        9.61       11.03      4.60 o 
   8   7  10       58.72       82.69      6.39 o 
   9   7  10        2.58       -3.86      5.23 o 
  10   7  10        1.44       -1.42      6.26 o 
  11   7  10        9.27        8.29      5.66 o 
  12   7  10       22.73       19.14      6.94 o 
   0   8  10        0.84       -2.51      5.21 o 
   1   8  10      212.70      189.96      5.50 o 
   2   8  10       44.84       51.40      4.47 o 
   3   8  10       11.75       11.26      4.67 o 
   4   8  10       21.19       18.80      4.87 o 
   5   8  10      316.77      298.87     13.43 o 
   6   8  10       58.57       65.92      5.94 o 
   7   8  10        2.59        2.62      4.60 o 
   8   8  10        6.20        3.27      5.02 o 
   9   8  10      105.95      109.48      8.02 o 
  10   8  10        9.71        9.61      6.30 o 
  11   8  10        0.64       -1.80      6.73 o 
  12   8  10        2.80        4.19      6.95 o 
   1   9  10      113.90      101.93      6.17 o 
   2   9  10      160.67      136.22      6.20 o 
   3   9  10       40.63       35.62      5.01 o 
   4   9  10       14.19       14.32      4.52 o 
   5   9  10       34.33       31.29      5.02 o 
   6   9  10       17.98       11.45      5.78 o 
   7   9  10        1.53       -0.93      5.00 o 
   8   9  10       29.20       36.40      6.57 o 
   9   9  10        0.03       -5.83      5.83 o 
  10   9  10        0.11       -6.54      6.54 o 
  11   9  10        1.52       -3.60      7.02 o 
   0  10  10        8.35       18.23      6.98 o 
   1  10  10       26.21       18.81      4.88 o 
   2  10  10        8.94        5.56      5.07 o 
   3  10  10       63.32       61.51      5.73 o 
   4  10  10       13.03       15.02      5.06 o 
   5  10  10        0.21       -5.06      5.06 o 
   6  10  10       17.18        7.70      6.39 o 
   7  10  10       21.00       17.82      8.52 o 
   8  10  10       14.38       12.39      6.43 o 
   9  10  10        1.15       -3.52      6.53 o 
  10  10  10        2.93       -6.87      6.87 o 
   1  11  10        4.24        5.93      5.23 o 
   2  11  10        1.05       -5.14      5.14 o 
   3  11  10        5.59        2.51      5.45 o 
   4  11  10        4.58        2.69      5.72 o 
   5  11  10        6.80        7.88      5.79 o 
   6  11  10        0.00       -3.89      7.51 o 
   7  11  10        8.36       14.01      7.66 o 
   8  11  10        0.37       -7.92      7.92 o 
   0  12  10        8.44       16.51      8.52 o 
   1  12  10        1.54        5.11      6.16 o 
   2  12  10        0.45       -4.75      6.11 o 
   3  12  10        4.29        1.61      6.83 o 
   4  12  10        0.37        0.47      6.67 o 
   5  12  10        4.06        0.15      6.54 o 
   6  12  10        2.92        3.84     10.43 o 
   7  12  10        3.17        1.94      8.58 o 
   1  13  10        6.57       14.11      7.69 o 
   2  13  10        5.81        7.93      7.81 o 
   3  13  10        8.86       12.06      7.80 o 
   4  13  10        0.23        0.09      8.24 o 
   1   1  11      173.91      182.78      3.76 o 
   2   1  11       40.77       40.82      2.60 o 
   3   1  11       79.68       93.59      3.18 o 
   4   1  11       49.97       45.82      3.58 o 
   5   1  11        1.43       -2.72      2.72 o 
   6   1  11        0.02       -3.15      3.15 o 
   7   1  11        6.26        5.33      3.56 o 
   8   1  11       21.35       13.43      4.33 o 
   9   1  11       28.66       37.17      5.48 o 
  10   1  11        2.30       -4.39      4.39 o 
  11   1  11        2.49       -4.96      4.96 o 
  12   1  11        6.67       -4.71      6.00 o 
  13   1  11        7.07        8.12      5.65 o 
  14   1  11        1.60        2.21      5.87 o 
   0   2  11      246.04      220.35      5.99 o 
   1   2  11        0.01       -1.91      1.91 o 
   2   2  11       40.08       39.94      2.68 o 
   3   2  11        0.33       -2.17      2.17 o 
   4   2  11       27.89       22.84      3.17 o 
   5   2  11        1.49       -2.89      2.89 o 
   6   2  11       39.47       45.14      4.61 o 
   7   2  11       28.76       33.23      5.57 o 
   8   2  11        8.48        5.05      4.10 o 
   9   2  11       13.49        9.12      6.37 o 
  10   2  11        1.53       -2.13      4.41 o 
  11   2  11        6.79        1.66      6.51 o 
  12   2  11        7.45        3.54      5.42 o 
  13   2  11        2.85       -5.42      5.42 o 
  14   2  11        0.05       -2.91      6.26 o 
   1   3  11       28.13       30.93      2.73 o 
   2   3  11       19.29       17.13      2.47 o 
   3   3  11      172.16      167.92      3.94 o 
   4   3  11      371.55      389.79      7.29 o 
   5   3  11       23.58       31.13      3.73 o 
   6   3  11       13.71       11.32      3.50 o 
   7   3  11       77.62       82.78      5.03 o 
   8   3  11      120.59      133.09      6.32 o 
   9   3  11        1.25        0.08      4.21 o 
  10   3  11        0.68       -4.21      4.21 o 
  11   3  11        1.63       -0.19      4.77 o 
  12   3  11       13.12        6.81      5.49 o 
  13   3  11        2.35        3.67      5.80 o 
  14   3  11        0.03       -5.99      5.99 o 
   0   4  11      417.72      419.14      8.90 o 
   1   4  11      507.47      506.88      6.92 o 
   2   4  11       12.87       11.92      2.95 o 
   3   4  11      213.02      207.33      5.02 o 
   4   4  11       18.66       26.04      3.31 o 
   5   4  11      109.59      116.65      4.95 o 
   6   4  11        0.12       -4.28      5.83 o 
   7   4  11        6.35        7.60      4.00 o 
   8   4  11       55.16       65.95      5.21 o 
   9   4  11       28.92       34.65      5.37 o 
  10   4  11        1.33       -4.85      4.85 o 
  11   4  11        7.90        8.83      6.69 o 
  12   4  11       25.03       22.55      5.79 o 
  13   4  11        1.34       -7.51      7.51 o 
   1   5  11       16.10       29.62      3.54 o 
   2   5  11     1022.83      922.73     12.10 o 
   3   5  11      176.36      162.31      5.51 o 
   4   5  11      254.34      247.92      5.84 o 
   5   5  11       40.78       53.38      4.81 o 
   6   5  11      309.24      307.17      7.49 o 
   7   5  11      179.42      181.96      6.20 o 
   8   5  11       58.06       60.79      5.67 o 
   9   5  11       20.39       25.87      5.24 o 
  10   5  11       91.20      112.49      7.83 o 
  11   5  11       16.20       17.71      5.74 o 
  12   5  11        0.92       -5.44      5.44 o 
  13   5  11       11.15       15.88      6.70 o 
   0   6  11      298.71      261.95     10.50 o 
   1   6  11       65.00       77.63      4.39 o 
   2   6  11       17.74       16.15      3.95 o 
   3   6  11        8.83       11.36      4.01 o 
   4   6  11       46.25       48.47      4.71 o 
   5   6  11       95.64      114.50      7.97 o 
   6   6  11       14.35        9.49      4.87 o 
   7   6  11       23.38       29.42      5.00 o 
   8   6  11        2.23       -1.23      4.54 o 
   9   6  11       22.44       12.71      5.09 o 
  10   6  11        3.24        1.11      5.33 o 
  11   6  11       14.22        9.98      6.00 o 
  12   6  11        1.50       -4.40      6.47 o 
   1   7  11      326.51      338.66      7.05 o 
   2   7  11      167.53      170.53      5.93 o 
   3   7  11      421.99      426.24      8.62 o 
   4   7  11       36.76       37.80      6.77 o 
   5   7  11       45.49       55.86      5.81 o 
   6   7  11       25.58       27.52      4.68 o 
   7   7  11      165.97      159.88      6.77 o 
   8   7  11        2.66       -1.74      4.81 o 
   9   7  11        0.71       -4.32      5.33 o 
  10   7  11        4.62       -2.66      5.55 o 
  11   7  11       13.97       10.45      6.83 o 
  12   7  11        2.63       18.33      7.17 o 
   0   8  11      245.54      216.61      9.60 o 
   1   8  11      225.64      234.16      6.79 o 
   2   8  11        1.17        6.87      3.97 o 
   3   8  11       86.50      105.53      6.00 o 
   4   8  11       95.15      114.76      8.79 o 
   5   8  11       93.43      127.70      7.40 o 
   6   8  11        0.04       -0.72      5.01 o 
   7   8  11        4.52       -5.46      5.46 o 
   8   8  11        4.51       -0.59      5.09 o 
   9   8  11        4.17       11.28      5.63 o 
  10   8  11        2.00       10.10      6.60 o 
  11   8  11        0.91       -3.27      6.90 o 
   1   9  11       18.30       19.10      5.15 o 
   2   9  11      199.69      168.20      6.62 o 
   3   9  11       72.58       73.43      6.31 o 
   4   9  11        5.08        1.66      4.62 o 
   5   9  11       19.48       20.02      6.53 o 
   6   9  11      105.72      104.98      8.34 o 
   7   9  11       50.79       39.87      6.90 o 
   8   9  11        0.76       -2.78      5.94 o 
   9   9  11       21.86       16.76      8.34 o 
  10   9  11       35.26       33.78      7.68 o 
   0  10  11        9.85        1.73      6.43 o 
   1  10  11       12.67        6.05      5.22 o 
   2  10  11        0.03       -3.86      4.94 o 
   3  10  11        6.35        0.00      5.37 o 
   4  10  11        5.23       -4.64      4.64 o 
   5  10  11        8.79        1.23      5.61 o 
   6  10  11        0.03       -6.04      6.04 o 
   7  10  11        0.86        0.83      6.37 o 
   8  10  11        0.01       -7.44      7.44 o 
   9  10  11        0.28       -7.81      7.81 o 
   1  11  11        6.96       10.37      5.83 o 
   2  11  11        0.00       -5.52      5.52 o 
   3  11  11        9.61        8.92      5.71 o 
   4  11  11        0.66       -2.81      6.00 o 
   5  11  11        4.54        4.60      6.56 o 
   6  11  11        7.14       -5.18      6.79 o 
   7  11  11        2.02       -7.88      7.88 o 
   0  12  11        0.00       -9.57      9.57 o 
   1  12  11        0.17       -6.50      6.50 o 
   2  12  11        6.03        1.22      6.64 o 
   3  12  11        0.06       -3.56      6.62 o 
   4  12  11        0.07       -6.73      7.08 o 
   5  12  11        0.45       -3.13     12.21 o 
   6  12  11       18.24       16.28     16.28 o 
   1  13  11        1.29       -7.17      7.17 o 
   2  13  11        3.22       -4.75      8.11 o 
   0   0  12       13.89       13.67      4.26 o 
   1   0  12      196.55      186.32      5.68 o 
   2   0  12        2.04        1.72      2.83 o 
   3   0  12       12.26       15.75      4.50 o 
   4   0  12        1.40       -2.66      4.27 o 
   5   0  12      235.30      211.56      8.20 o 
   6   0  12       11.59        4.21      4.82 o 
   7   0  12       13.81       10.81      5.53 o 
   8   0  12        0.10       -6.02      6.02 o 
   9   0  12      119.67      121.55      9.52 o 
  10   0  12       34.57       47.92      8.73 o 
  11   0  12       70.96      105.09     15.19 o 
  12   0  12        0.05        3.01      9.30 o 
  13   0  12       15.63       17.09     10.15 o 
   1   1  12      178.63      173.06      3.95 o 
   2   1  12        2.43       -2.17      2.18 o 
   3   1  12        8.08        2.94      2.88 o 
   4   1  12        0.61       -3.03      3.03 o 
   5   1  12      102.15      120.66      5.47 o 
   6   1  12        6.22       -0.47      4.28 o 
   7   1  12       72.88       65.10      6.59 o 
   8   1  12        1.11       -1.12      4.25 o 
   9   1  12        0.41       -4.73      4.73 o 
  10   1  12        5.38        2.47      5.12 o 
  11   1  12       22.64        9.47      6.02 o 
  12   1  12        1.30       -3.30      5.96 o 
  13   1  12        9.58        0.49      5.93 o 
   0   2  12       12.96       21.10      3.77 o 
   1   2  12      192.27      175.69      4.12 o 
   2   2  12       29.04       26.96      3.22 o 
   3   2  12       59.95       63.63      5.43 o 
   4   2  12        7.65        3.97      4.31 o 
   5   2  12       26.30       24.98      4.14 o 
   6   2  12       84.57       85.75      5.61 o 
   7   2  12       12.60       16.38      4.56 o 
   8   2  12        0.31       -4.10      4.10 o 
   9   2  12        0.09       -4.88      4.88 o 
  10   2  12       14.35       11.59      4.88 o 
  11   2  12       60.30       72.20      6.59 o 
  12   2  12        1.32       -2.83      6.28 o 
  13   2  12        0.22       -2.25      5.79 o 
   1   3  12        1.38       -2.57      2.74 o 
   2   3  12      397.72      359.03      6.40 o 
   3   3  12      178.42      169.21      4.68 o 
   4   3  12       25.07       36.22      3.96 o 
   5   3  12       10.42        8.70      6.35 o 
   6   3  12       59.43       76.19      4.98 o 
   7   3  12      253.33      253.58      6.73 o 
   8   3  12       34.75       45.11      4.98 o 
   9   3  12       11.04        5.83      4.76 o 
  10   3  12        0.42        5.75      4.73 o 
  11   3  12       64.24       77.98      6.85 o 
  12   3  12        7.33       -4.01      5.38 o 
  13   3  12        4.97       -0.97      6.09 o 
   0   4  12      385.57      379.56      9.14 o 
   1   4  12     1885.79     1789.22     16.74 o 
   2   4  12       58.08       86.53      4.70 o 
   3   4  12     2252.55     2204.12     23.19 o 
   4   4  12      264.05      264.06      7.36 o 
   5   4  12      353.73      332.55      7.35 o 
   6   4  12       92.39       94.77      6.67 o 
   7   4  12      355.27      347.26      7.98 o 
   8   4  12       42.77       48.84      5.09 o 
   9   4  12       80.88      102.22      6.85 o 
  10   4  12       13.93        8.74      5.45 o 
  11   4  12        0.84        2.91      5.71 o 
  12   4  12        0.08       -1.94      5.86 o 
  13   4  12       17.40        8.36      6.46 o 
   1   5  12     1326.09     1354.36     13.82 o 
   2   5  12        9.18       15.88      3.85 o 
   3   5  12      356.73      353.69      7.00 o 
   4   5  12       12.80       14.21      4.50 o 
   5   5  12      435.60      424.55      9.57 o 
   6   5  12       59.04       62.07      5.24 o 
   7   5  12        0.43       -3.85      3.85 o 
   8   5  12        0.21       -4.09      4.09 o 
   9   5  12       39.82       32.57      6.30 o 
  10   5  12       28.43       20.86      5.57 o 
  11   5  12        4.50       -1.57      5.39 o 
  12   5  12        0.03       -0.89      5.92 o 
   0   6  12       19.10       18.56      5.85 o 
   1   6  12      354.56      334.42      7.41 o 
   2   6  12       24.38       27.14      4.37 o 
   3   6  12      783.44      748.50     11.53 o 
   4   6  12        1.36        3.38      5.27 o 
   5   6  12        0.28       -2.81      4.42 o 
   6   6  12       51.46       48.78      5.86 o 
   7   6  12      162.91      167.32      8.91 o 
   8   6  12        0.71       -4.62      4.62 o 
   9   6  12        0.20       -3.05      5.14 o 
  10   6  12       16.87       14.44      5.96 o 
  11   6  12        9.61        7.68      6.88 o 
  12   6  12        3.31       10.01      9.99 o 
   1   7  12      395.54      346.43      7.86 o 
   2   7  12       87.82      113.23      5.90 o 
   3   7  12       61.17       50.10      4.97 o 
   4   7  12        4.04        4.48      4.77 o 
   5   7  12      101.05       89.68      6.68 o 
   6   7  12       13.62       13.25      5.22 o 
   7   7  12        0.74        4.27      5.07 o 
   8   7  12        0.16       -4.76      4.76 o 
   9   7  12        0.21        3.64      5.67 o 
  10   7  12        0.11       -5.70      5.70 o 
  11   7  12        1.00        9.90      7.01 o 
   0   8  12      103.24      123.55      9.06 o 
   1   8  12       77.68       75.57      6.12 o 
   2   8  12        5.57        6.46      4.40 o 
   3   8  12        4.58        9.76      4.47 o 
   4   8  12       62.21       90.83      6.21 o 
   5   8  12      316.97      310.81      9.22 o 
   6   8  12       14.70       16.61      5.50 o 
   7   8  12        4.37        7.26      6.81 o 
   8   8  12       21.70       35.30      7.53 o 
   9   8  12      103.00      118.38      8.87 o 
  10   8  12        5.69        2.78      6.73 o 
   1   9  12       68.48       80.70      6.78 o 
   2   9  12        1.24        0.19      7.29 o 
   3   9  12       28.54       30.33      5.22 o 
   4   9  12        2.89        6.73      4.78 o 
   5   9  12        0.00       10.04      5.57 o 
   6   9  12        3.90       -0.18      5.45 o 
   7   9  12        0.06       -5.91      5.91 o 
   8   9  12        3.91        3.09      7.64 o 
   9   9  12       17.66       11.55      8.09 o 
   0  10  12        5.64       -3.05      8.66 o 
   1  10  12       19.91       14.65      5.81 o 
   2  10  12        0.74        7.91      6.12 o 
   3  10  12        1.75        0.04      5.47 o 
   4  10  12        6.27        5.56      5.07 o 
   5  10  12       23.13       29.60      6.38 o 
   6  10  12        0.49        0.84      6.51 o 
   7  10  12       14.83       -0.78      6.82 o 
   8  10  12        2.24       -8.03      8.03 o 
   1  11  12        0.22       -5.72      5.72 o 
   2  11  12        1.40       -5.97      6.03 o 
   3  11  12        0.11       -4.47      5.95 o 
   4  11  12        1.48        2.42      6.28 o 
   5  11  12        1.12       -6.45      6.45 o 
   6  11  12        0.28        3.85      7.20 o 
   0  12  12       26.76       16.44     11.47 o 
   1  12  12        2.31       -5.62      6.60 o 
   2  12  12        0.81       -1.58      6.63 o 
   3  12  12        0.02       -1.79      7.08 o 
   4  12  12       11.11       11.21      9.28 o 
   1   1  13       49.21       55.11      3.40 o 
   2   1  13      248.00      200.64      4.90 o 
   3   1  13       14.50       16.36      3.67 o 
   4   1  13      119.49      136.49      5.80 o 
   5   1  13        6.18       -3.07      3.54 o 
   6   1  13      189.21      183.86      6.44 o 
   7   1  13        1.72       -2.16      4.21 o 
   8   1  13       68.78       73.16      6.66 o 
   9   1  13        0.80       -5.52      5.52 o 
  10   1  13       31.17       43.44      6.98 o 
  11   1  13        0.40       -4.52      5.78 o 
  12   1  13       21.74       30.57      7.20 o 
  13   1  13        0.99       -6.10      6.10 o 
   0   2  13     1586.54     1558.05     21.13 o 
   1   2  13        5.04        7.28      2.91 o 
   2   2  13       19.94       13.93      4.72 o 
   3   2  13        1.01       -0.74      3.39 o 
   4   2  13      510.38      502.82      8.95 o 
   5   2  13       26.19       29.20      4.68 o 
   6   2  13        1.35       -4.86      4.86 o 
   7   2  13        1.59       -2.95      4.50 o 
   8   2  13       37.64       39.40      5.49 o 
   9   2  13       37.44       36.07      5.30 o 
  10   2  13        5.07       -3.13      5.85 o 
  11   2  13        1.35       -4.79      5.23 o 
  12   2  13        1.38       -5.70      5.70 o 
  13   2  13        9.95        5.05      8.33 o 
   1   3  13        1.59       10.70      4.13 o 
   2   3  13      480.17      463.16      7.62 o 
   3   3  13        2.99        2.98      3.78 o 
   4   3  13      347.58      347.98      8.31 o 
   5   3  13       11.82       18.25      4.81 o 
   6   3  13      379.30      379.51      8.05 o 
   7   3  13        1.06       -3.91      3.91 o 
   8   3  13      113.95      135.07      6.61 o 
   9   3  13       16.24       11.85      4.78 o 
  10   3  13       49.75       59.16      7.60 o 
  11   3  13        3.38        7.67      5.34 o 
  12   3  13       15.66        8.92      6.09 o 
   0   4  13      296.62      273.69      8.07 o 
   1   4  13      458.97      436.58      7.82 o 
   2   4  13       11.77       33.95      4.10 o 
   3   4  13      510.21      495.58     10.03 o 
   4   4  13       10.62       17.35      4.69 o 
   5   4  13      257.54      238.59      8.10 o 
   6   4  13        2.03       -1.20      4.65 o 
   7   4  13      248.67      250.82      7.18 o 
   8   4  13       34.22       42.41      5.19 o 
   9   4  13       47.54       49.19      5.99 o 
  10   4  13       14.07       11.34      5.61 o 
  11   4  13       32.41       39.89      6.51 o 
  12   4  13       15.06        7.27      5.94 o 
   1   5  13        7.18        1.05      3.41 o 
   2   5  13       16.65        9.28      4.04 o 
   3   5  13       39.51       37.40      5.20 o 
   4   5  13       48.49       56.44      5.78 o 
   5   5  13        4.15        2.15      4.50 o 
   6   5  13        5.43        1.67      4.80 o 
   7   5  13       13.39        8.93      5.44 o 
   8   5  13        1.12       -4.27      4.27 o 
   9   5  13        1.26       -2.99      4.80 o 
  10   5  13        0.05       -5.26      5.26 o 
  11   5  13        0.32       -1.49      5.80 o 
  12   5  13        1.87        0.58      6.97 o 
   0   6  13      380.86      374.39      9.89 o 
   1   6  13        0.61        0.53      3.92 o 
   2   6  13       13.90        8.46      4.18 o 
   3   6  13       12.78       10.06      4.90 o 
   4   6  13      103.57      108.35      6.91 o 
   5   6  13        1.14        5.24      5.05 o 
   6   6  13       10.10       13.85      5.40 o 
   7   6  13        2.76        8.48      5.29 o 
   8   6  13        0.41       -5.24      5.24 o 
   9   6  13        0.14       -1.45      5.32 o 
  10   6  13        0.40        1.43      6.00 o 
  11   6  13        0.75       -3.75      6.81 o 
   1   7  13        3.32        9.37      4.30 o 
   2   7  13      257.42      240.03      7.08 o 
   3   7  13        6.49        7.72      4.28 o 
   4   7  13       17.05       17.85      5.32 o 
   5   7  13        2.18       -2.71      5.00 o 
   6   7  13       69.92       80.67      7.07 o 
   7   7  13        4.73        7.37      5.76 o 
   8   7  13        1.66       -5.90      5.90 o 
   9   7  13        0.16       -5.84      6.01 o 
  10   7  13        7.51        7.29      7.16 o 
   0   8  13       70.08       83.68     10.56 o 
   1   8  13        0.98       -0.06      4.87 o 
   2   8  13        1.46       -4.11      4.29 o 
   3   8  13        4.56       -0.34      4.64 o 
   4   8  13       27.34       17.68      5.50 o 
   5   8  13       10.91        9.90      5.56 o 
   6   8  13        1.78       -2.32      5.80 o 
   7   8  13       13.55        5.22      5.90 o 
   8   8  13        0.00        0.07      6.69 o 
   9   8  13        3.41        3.47      6.89 o 
   1   9  13       13.73       24.72      5.62 o 
   2   9  13       23.98       17.54      5.75 o 
   3   9  13        8.54        3.55      4.85 o 
   4   9  13        6.99        2.44      5.66 o 
   5   9  13       11.54        7.13      5.74 o 
   6   9  13       15.49       11.23      6.30 o 
   7   9  13        6.29        3.75      6.50 o 
   8   9  13        6.34       12.31      7.99 o 
   0  10  13        0.12        0.00      8.55 o 
   1  10  13        3.27        1.64      6.17 o 
   2  10  13        0.01       -5.53      5.53 o 
   3  10  13       17.92       10.04      5.96 o 
   4  10  13        0.01       -0.30      6.90 o 
   5  10  13        1.19       -0.29      5.96 o 
   6  10  13        0.18        6.96     10.81 o 
   7  10  13       23.89       31.53      8.11 o 
   1  11  13        2.07        0.22      6.80 o 
   2  11  13        0.95       -1.02      6.43 o 
   3  11  13        6.41        0.38      6.65 o 
   4  11  13       16.22        4.18      7.66 o 
   5  11  13        0.19       -0.69      8.53 o 
   0  12  13        0.05      -11.70     13.43 o 
   1  12  13        0.12       -0.53      8.13 o 
   0   0  14      324.50      303.84     11.15 o 
   1   0  14        1.33       -3.57      3.57 o 
   2   0  14        4.95       -2.52     14.38 o 
   3   0  14       56.07       35.61      6.23 o 
   4   0  14      200.06      169.73      7.97 o 
   5   0  14      122.29      109.50      7.97 o 
   6   0  14        0.96       -5.64      5.64 o 
   7   0  14        7.20       -6.08      8.27 o 
   8   0  14        9.52       14.98      9.63 o 
   9   0  14      143.86      146.37     11.66 o 
  10   0  14        0.00       -8.28      8.28 o 
  11   0  14        2.98        6.81      9.29 o 
  12   0  14        1.19        2.75     10.53 o 
   1   1  14       57.33       44.33      3.56 o 
   2   1  14        6.57       -1.44      3.64 o 
   3   1  14        0.73       -3.53      3.53 o 
   4   1  14       90.26       91.02      5.46 o 
   5   1  14       71.82       71.22      5.42 o 
   6   1  14       53.33       52.87      5.42 o 
   7   1  14       41.59       39.66      6.07 o 
   8   1  14      102.82      133.01     10.67 o 
   9   1  14        6.64       12.77      5.96 o 
  10   1  14       36.46       21.20      6.78 o 
  11   1  14       10.09       -1.86      6.43 o 
  12   1  14        8.21       -5.36      5.87 o 
   0   2  14      306.79      324.21      8.47 o 
   1   2  14        0.14       -3.17      3.17 o 
   2   2  14       13.69        9.80      4.02 o 
   3   2  14       69.89       58.30      4.91 o 
   4   2  14      125.93      136.73      6.11 o 
   5   2  14       70.89       95.65      6.39 o 
   6   2  14       29.12       33.19      5.46 o 
   7   2  14        9.51       14.10      5.03 o 
   8   2  14        0.00       -4.88      4.88 o 
   9   2  14       33.13       39.65      6.25 o 
  10   2  14       15.93       10.90      5.59 o 
  11   2  14        3.66       -5.40      5.40 o 
  12   2  14        5.36        8.52      6.37 o 
   1   3  14      162.54      184.37      5.48 o 
   2   3  14     1012.32      985.77     14.30 o 
   3   3  14        0.39        0.86      3.88 o 
   4   3  14      134.11      147.75      6.94 o 
   5   3  14       61.70       86.34      6.19 o 
   6   3  14      359.16      351.74      9.11 o 
   7   3  14       73.55       72.96      6.44 o 
   8   3  14      100.39      119.07     10.29 o 
   9   3  14        1.22        4.68      4.92 o 
  10   3  14       33.21       27.53      5.73 o 
  11   3  14       30.39       29.15      6.43 o 
  12   3  14       12.12       17.60      7.97 o 
   0   4  14       40.72       61.96      7.83 o 
   1   4  14       58.16       51.89      4.37 o 
   2   4  14        1.87       -0.91      5.01 o 
   3   4  14      250.85      212.99      7.16 o 
   4   4  14       50.46       66.23      5.89 o 
   5   4  14       12.21        8.58      4.93 o 
   6   4  14        0.00       -4.87      4.87 o 
   7   4  14       76.63       88.78      6.96 o 
   8   4  14       26.82       31.12      5.96 o 
   9   4  14        4.21        8.61      5.16 o 
  10   4  14        4.03       -1.84      5.35 o 
  11   4  14        5.52        4.31      7.19 o 
   1   5  14      336.14      317.69      7.36 o 
   2   5  14       44.02       41.82      5.19 o 
   3   5  14       23.91       12.43      4.42 o 
   4   5  14       38.45       39.88      5.86 o 
   5   5  14      132.20      155.87      7.40 o 
   6   5  14       62.84       66.06      6.56 o 
   7   5  14       17.04       24.45      5.94 o 
   8   5  14       10.79        9.57      5.66 o 
   9   5  14        4.12       -5.45      6.20 o 
  10   5  14        5.27        0.44      6.65 o 
  11   5  14       13.58       15.13      6.33 o 
   0   6  14       53.59       32.29      8.48 o 
   1   6  14       12.24       12.68      4.21 o 
   2   6  14        7.49        1.02      4.15 o 
   3   6  14      113.25      129.69      7.30 o 
   4   6  14       86.66       90.16      6.70 o 
   5   6  14       43.01       63.25      6.49 o 
   6   6  14        0.95       -2.09      5.15 o 
   7   6  14       28.06       22.30      6.16 o 
   8   6  14       34.63       37.98      6.73 o 
   9   6  14       18.05       14.90      7.16 o 
  10   6  14        1.79       -4.44      6.83 o 
   1   7  14       23.61       26.29      6.07 o 
   2   7  14       20.33       22.72      4.85 o 
   3   7  14        3.27        1.94      4.95 o 
   4   7  14        7.03       12.83      6.10 o 
   5   7  14        0.01       -1.47      5.10 o 
   6   7  14       26.43       29.19      6.57 o 
   7   7  14       32.93       42.34      6.50 o 
   8   7  14        0.37        2.42      6.88 o 
   9   7  14       13.66        7.76      6.79 o 
   0   8  14        8.30        7.29      8.07 o 
   1   8  14        6.35        2.77      5.44 o 
   2   8  14        0.24       -0.04      5.11 o 
   3   8  14        7.38        5.16      5.37 o 
   4   8  14       15.68        3.22      5.62 o 
   5   8  14       38.12       56.95      6.89 o 
   6   8  14        5.13       -1.25      5.57 o 
   7   8  14        4.46        0.73      6.22 o 
   8   8  14        2.38       -4.08      7.15 o 
   1   9  14        0.60        0.36      6.15 o 
   2   9  14        9.96        3.99      5.34 o 
   3   9  14        0.90       -3.42      6.54 o 
   4   9  14        3.18       -3.11      5.71 o 
   5   9  14        7.15        2.21      6.04 o 
   6   9  14        0.07       -1.58      6.06 o 
   7   9  14        3.66       17.06      7.99 o 
   0  10  14       33.04       29.76     10.66 o 
   1  10  14        0.00       -2.20      7.95 o 
   2  10  14        2.83       -4.51      6.92 o 
   3  10  14        4.47        6.19      7.30 o 
   4  10  14       24.31       24.37      7.67 o 
   5  10  14        5.06       20.41      6.82 o 
   1  11  14        0.30        8.60      7.61 o 
   2  11  14        0.37       -6.68      7.23 o 
   3  11  14        1.25       -2.51      7.63 o 
   1   1  15       22.90       24.19      4.21 o 
   2   1  15        4.86        6.87      4.17 o 
   3   1  15       81.38      105.96      5.83 o 
   4   1  15       24.32       23.87      4.60 o 
   5   1  15        4.37        1.70      4.66 o 
   6   1  15        0.27       -4.92      4.92 o 
   7   1  15       29.69       24.90      6.42 o 
   8   1  15       12.12        8.31      7.17 o 
   9   1  15        0.02       -4.44      6.07 o 
  10   1  15        0.31       -6.50      6.50 o 
  11   1  15        1.14        0.39      6.68 o 
   0   2  15        3.01       13.36      4.77 o 
   1   2  15      639.28      621.58     11.69 o 
   2   2  15        2.35       18.73      4.38 o 
   3   2  15      339.25      329.12      7.81 o 
   4   2  15        0.17        0.84      4.62 o 
   5   2  15      322.82      317.76      8.87 o 
   6   2  15       13.63       12.01      5.47 o 
   7   2  15        7.19       17.08      5.78 o 
   8   2  15        5.12        1.25      5.64 o 
   9   2  15      141.38      159.16      8.00 o 
  10   2  15       12.38       10.89      5.80 o 
  11   2  15        0.58        5.18      5.92 o 
   1   3  15       43.20       37.72      4.77 o 
   2   3  15        2.28       -3.93      3.93 o 
   3   3  15      136.40      134.58      7.70 o 
   4   3  15        0.21       -6.22      6.22 o 
   5   3  15       50.98       63.64      6.18 o 
   6   3  15       14.58       -0.21      5.16 o 
   7   3  15       28.05       34.83      5.82 o 
   8   3  15        2.41       -5.32      5.32 o 
   9   3  15       20.12       28.05      7.11 o 
  10   3  15        9.43       -2.48      5.97 o 
  11   3  15        0.56       -5.33      5.78 o 
   0   4  15      255.66      242.59     12.42 o 
   1   4  15       23.65       16.16      4.05 o 
   2   4  15        3.80        4.52      4.78 o 
   3   4  15       23.51       24.93      5.29 o 
   4   4  15      184.79      198.67      8.36 o 
   5   4  15        0.00       -0.68      4.89 o 
   6   4  15        7.11        0.79      5.04 o 
   7   4  15        5.78        0.80      5.70 o 
   8   4  15       72.70      103.40      9.86 o 
   9   4  15        6.40       10.97      6.64 o 
  10   4  15        1.10       -1.39      6.95 o 
   1   5  15       17.88       17.50      4.90 o 
   2   5  15        0.89       -4.56      4.56 o 
   3   5  15        0.25       -2.33      4.28 o 
   4   5  15       14.85       21.32      5.38 o 
   5   5  15        0.40       -5.16      5.16 o 
   6   5  15        3.16        3.65      6.06 o 
   7   5  15        0.07       -5.56      5.56 o 
   8   5  15        5.14        7.81      5.95 o 
   9   5  15        1.08       -2.28      6.07 o 
  10   5  15        1.68       -6.08      7.01 o 
   0   6  15       58.71       70.08     10.13 o 
   1   6  15        2.17        5.52      4.68 o 
   2   6  15        3.34        4.62      5.13 o 
   3   6  15        0.00       -6.20      6.70 o 
   4   6  15       24.83       38.99      5.85 o 
   5   6  15       10.29        4.91      5.45 o 
   6   6  15       19.18       20.69      6.19 o 
   7   6  15        2.24       -5.71      6.46 o 
   8   6  15        1.75        6.06      6.16 o 
   9   6  15        0.58       -3.84      7.31 o 
   1   7  15        1.83        0.93      9.12 o 
   2   7  15       14.67       13.04      6.07 o 
   3   7  15        1.63       -0.23      5.11 o 
   4   7  15       13.72       21.52      8.52 o 
   5   7  15        0.25        0.74      5.68 o 
   6   7  15        9.18        2.70      5.77 o 
   7   7  15        3.73        0.70      6.19 o 
   8   7  15        7.58       -1.05      6.31 o 
   0   8  15        7.65       12.36      8.67 o 
   1   8  15        6.66        5.55      6.18 o 
   2   8  15        7.85        1.77      7.30 o 
   3   8  15        0.02        0.33      5.70 o 
   4   8  15       10.74       13.50      5.98 o 
   5   8  15       10.84       20.75      6.28 o 
   6   8  15       25.06       21.94      6.87 o 
   7   8  15        1.43       -2.42      6.87 o 
   1   9  15        3.14       -0.65      6.88 o 
   2   9  15       10.51        0.71      7.98 o 
   3   9  15        6.29       10.02      6.82 o 
   4   9  15        7.03       -3.55      7.04 o 
   5   9  15        0.12       -6.41      6.41 o 
   6   9  15        1.70       -6.59      6.59 o 
   0  10  15       17.10       40.62     11.60 o 
   1  10  15        2.10       -7.01      7.01 o 
   2  10  15        1.36       -2.72     12.08 o 
   3  10  15        3.69       -6.10      8.67 o 
   0   0  16       49.29       34.72     14.38 o 
   1   0  16       12.04        6.27      6.34 o 
   2   0  16        2.59       -5.85      5.85 o 
   3   0  16      171.31      168.80      9.44 o 
   4   0  16        5.98       -5.88      5.88 o 
   5   0  16       35.70       33.86      7.42 o 
   6   0  16        1.38        1.42      8.05 o 
   7   0  16      105.83      104.13     11.78 o 
   8   0  16       20.32        9.60      8.73 o 
   9   0  16       11.21       -5.26     16.01 o 
  10   0  16        0.61       -1.00      9.01 o 
   1   1  16      246.09      234.92      6.88 o 
   2   1  16      245.23      230.69      6.80 o 
   3   1  16       99.83      131.02      6.60 o 
   4   1  16       18.34       21.69      4.98 o 
   5   1  16       32.37       23.40      5.52 o 
   6   1  16      100.88      124.95      7.61 o 
   7   1  16        8.12       -3.96      7.45 o 
   8   1  16        1.44        3.15      6.15 o 
   9   1  16        4.07       -5.11      6.71 o 
  10   1  16       20.96       31.71      7.70 o 
   0   2  16       15.54        2.01     15.60 o 
   1   2  16        0.00       -4.09      4.09 o 
   2   2  16        2.40       -3.44      4.17 o 
   3   2  16       37.20       33.23      5.06 o 
   4   2  16        0.08        4.75      4.84 o 
   5   2  16       25.48       19.95      5.40 o 
   6   2  16       19.69       13.74      5.21 o 
   7   2  16       13.62       20.18      5.98 o 
   8   2  16       26.19       33.50      7.00 o 
   9   2  16        4.16       10.23      7.14 o 
  10   2  16       24.54       19.50      6.76 o 
   1   3  16        0.45        0.53      4.71 o 
   2   3  16       70.03       62.73      5.64 o 
   3   3  16       31.43       45.49      5.82 o 
   4   3  16       22.06       27.02      5.63 o 
   5   3  16        0.51        0.58      5.21 o 
   6   3  16       77.11       85.89      7.13 o 
   7   3  16       50.90       49.90      6.47 o 
   8   3  16        2.75        3.66      5.79 o 
   9   3  16        0.82       -6.60      6.60 o 
  10   3  16       14.68       21.61      7.61 o 
   0   4  16      197.82      192.11      9.73 o 
   1   4  16        8.54        9.48      5.07 o 
   2   4  16        0.03       -5.96      5.96 o 
   3   4  16        4.80        3.98      5.11 o 
   4   4  16       39.01       44.19      6.02 o 
   5   4  16       43.28       48.49      9.38 o 
   6   4  16       13.41       12.22      5.62 o 
   7   4  16        6.36        0.60      5.67 o 
   8   4  16        1.32       -4.62      6.02 o 
   9   4  16       17.95       17.98      6.61 o 
   1   5  16       19.96       25.12      6.51 o 
   2   5  16        0.70       -5.62      5.62 o 
   3   5  16        1.72       -4.69      5.06 o 
   4   5  16        8.89        5.83      4.99 o 
   5   5  16       29.81       36.21      8.03 o 
   6   5  16       11.42       -2.71      5.69 o 
   7   5  16        4.29       -5.49      5.68 o 
   8   5  16        2.78       -1.40      6.30 o 
   9   5  16       12.10        5.99      6.90 o 
   0   6  16       76.76       92.46     11.07 o 
   1   6  16        0.23        0.21      7.12 o 
   2   6  16        1.40       -4.00      5.97 o 
   3   6  16       16.62       13.73      5.62 o 
   4   6  16       11.62        5.52      5.48 o 
   5   6  16        3.47        2.06      5.88 o 
   6   6  16        3.90       -0.67      5.94 o 
   7   6  16       24.57       24.39      7.11 o 
   8   6  16        0.05       -0.92      6.71 o 
   1   7  16        2.79        3.51      7.11 o 
   2   7  16        1.09       -6.83      9.22 o 
   3   7  16        0.01       -6.28      6.28 o 
   4   7  16        0.07       -4.66      6.21 o 
   5   7  16        1.43       -0.70      5.89 o 
   6   7  16       11.11        9.96      6.41 o 
   7   7  16        1.24       -6.35      6.45 o 
   0   8  16        6.96        2.32      9.63 o 
   1   8  16       14.49       18.08      8.55 o 
   2   8  16        2.97        8.20      8.09 o 
   3   8  16       10.64       13.44      8.65 o 
   4   8  16        0.81       -5.59      6.74 o 
   5   8  16        7.37        7.85      9.09 o 
   6   8  16        0.95       -1.35      6.78 o 
   1   9  16       28.18       48.89     10.17 o 
   2   9  16       26.79       43.73      9.83 o 
   3   9  16       30.65       38.44     10.02 o 
   4   9  16        0.36        3.57      7.60 o 
   1   1  17       26.86       22.21      6.88 o 
   2   1  17       15.84       16.26      4.83 o 
   3   1  17        3.66       -1.12      4.63 o 
   4   1  17        1.29        8.25      5.12 o 
   5   1  17       29.37       43.98      6.16 o 
   6   1  17       13.38       14.81      6.40 o 
   7   1  17        0.52       -2.36      6.66 o 
   8   1  17        1.04       -1.78      6.29 o 
   9   1  17       16.55       21.33      7.38 o 
   0   2  17        0.04       -8.53      8.53 o 
   1   2  17        5.26        3.54      6.49 o 
   2   2  17        4.55       -4.22      4.61 o 
   3   2  17        7.98        1.15      4.99 o 
   4   2  17        5.90        8.44      5.48 o 
   5   2  17        0.93       -1.13      5.16 o 
   6   2  17        4.59       -4.83      5.28 o 
   7   2  17        1.33       -5.71      6.41 o 
   8   2  17        2.84       -2.26      6.78 o 
   9   2  17        3.47       -2.32      6.84 o 
   1   3  17       32.12       34.79      5.93 o 
   2   3  17       11.62        7.09      5.16 o 
   3   3  17        3.80        8.94      5.28 o 
   4   3  17       32.31       29.06      7.63 o 
   5   3  17       15.64       15.47      5.92 o 
   6   3  17       25.45       10.15      6.27 o 
   7   3  17        0.34       -0.79      6.48 o 
   8   3  17       12.75       16.41      7.31 o 
   0   4  17       39.20       31.22     10.99 o 
   1   4  17       10.25       15.41      6.11 o 
   2   4  17        4.49        7.62      6.25 o 
   3   4  17        3.93        2.86      5.34 o 
   4   4  17        8.65       -4.31      5.50 o 
   5   4  17       14.93       22.83      6.28 o 
   6   4  17        0.64       -4.78      5.82 o 
   7   4  17        5.43        4.16      6.14 o 
   8   4  17        1.09       -3.78      6.49 o 
   1   5  17        3.99        0.14      6.36 o 
   2   5  17        0.38       -2.67      6.47 o 
   3   5  17        1.76       -6.47      6.47 o 
   4   5  17       11.41        8.31      5.22 o 
   5   5  17        0.34       -0.32      6.26 o 
   6   5  17        5.48        2.85      6.90 o 
   7   5  17        2.41       -6.57      6.57 o 
   0   6  17        3.44       12.75     16.55 o 
   1   6  17        0.81       -2.56      7.46 o 
   2   6  17        0.00       -3.05      6.21 o 
   3   6  17        1.68        4.88      6.77 o 
   4   6  17        7.15       11.57      6.20 o 
   5   6  17        2.81       -6.09      6.09 o 
   6   6  17        0.91       -0.28      6.27 o 
   1   7  17        8.64       12.01      8.20 o 
   2   7  17       35.80       39.38      8.88 o 
   3   7  17        9.39       11.33      8.42 o 
   4   7  17        1.40       -4.80      7.31 o 
   5   7  17        0.01       -1.34      6.45 o 
   0   8  17        1.59      -14.38     14.38 o 
   1   8  17        6.33        0.69      8.52 o 
   2   8  17        1.00       -6.71      8.72 o 
   3   8  17        0.54       -6.50      9.37 o 
   0   0  18       90.14      122.89     19.26 o 
   1   0  18       24.26       28.91      9.73 o 
   2   0  18       20.97       20.58      9.89 o 
   3   0  18       73.75       82.22     12.15 o 
   4   0  18       19.49       43.81     27.59 o 
   5   0  18        0.36        3.81      9.39 o 
   6   0  18       35.15       60.68     11.31 o 
   7   0  18       35.36       33.40     11.08 o 
   8   0  18        0.47       -5.36     10.44 o 
   1   1  18       16.04       31.52      7.48 o 
   2   1  18       29.52       28.49      8.35 o 
   3   1  18        7.33        3.63      5.11 o 
   4   1  18       18.32       16.47      6.09 o 
   5   1  18        0.07       -4.48      5.79 o 
   6   1  18       31.42       40.13      7.71 o 
   7   1  18        0.01        2.45      6.93 o 
   8   1  18        0.86       -1.10      7.67 o 
   0   2  18        9.69        7.57      9.77 o 
   1   2  18        4.00        2.26      7.52 o 
   2   2  18        3.01        7.68      5.87 o 
   3   2  18        3.75       -3.17      5.57 o 
   4   2  18        1.58        1.86      5.58 o 
   5   2  18        3.87       -4.11      5.74 o 
   6   2  18        0.38       -5.87      5.87 o 
   7   2  18        0.22       -6.59      6.59 o 
   1   3  18        0.00       -1.50      6.93 o 
   2   3  18        9.92       -4.59      6.85 o 
   3   3  18        1.20        0.20      5.73 o 
   4   3  18       16.75        9.87      6.93 o 
   5   3  18        3.02        2.23      6.21 o 
   6   3  18       13.37       13.64      6.32 o 
   7   3  18        0.26       -2.14      6.64 o 
   0   4  18        1.76       -3.17     11.02 o 
   1   4  18        2.28       -2.54      7.86 o 
   2   4  18        0.96        3.77      6.73 o 
   3   4  18        1.04        1.04      6.73 o 
   4   4  18        1.52        0.86      6.09 o 
   5   4  18        0.32       -6.00      6.22 o 
   6   4  18       15.53       13.17      7.23 o 
   1   5  18       25.69       29.73     27.81 o 
   2   5  18        2.26        2.28      6.99 o 
   3   5  18       76.34       93.84      8.99 o 
   4   5  18        1.30       -1.46      7.61 o 
   5   5  18        6.54        6.55      6.21 o 
   0   6  18       10.07        8.14     16.55 o 
   1   6  18        1.46       -0.78     11.27 o 
   2   6  18        0.07       -0.37      8.15 o 
   3   6  18        0.06       -6.07      7.56 o 
   4   6  18       10.36        8.50      7.78 o 
   1   7  18       13.52       22.10     13.39 o 
   2   7  18        1.14        0.83     12.98 o 
   1   1  19        4.05        7.32      7.40 o 
   2   1  19        0.72        9.96      7.72 o 
   3   1  19        3.45        8.97      9.45 o 
   4   1  19        1.73        0.02      5.99 o 
   5   1  19        7.65        5.17      7.16 o 
   6   1  19        0.37       10.59      9.24 o 
   0   2  19        8.82       17.94     11.74 o 
   1   2  19        0.18        2.55      7.79 o 
   2   2  19        1.11       -2.14      8.67 o 
   3   2  19        0.33       -7.23      7.23 o 
   4   2  19       21.95       26.74      6.93 o 
   5   2  19        0.29        2.02      6.52 o 
   1   3  19        6.06        8.77      9.30 o 
   2   3  19       10.36       10.56      9.01 o 
   3   3  19        3.71       12.67      7.76 o 
   4   3  19        3.33       -0.14      6.63 o 
   5   3  19        0.00       -6.83      6.83 o 
   0   4  19       58.03       75.41     20.35 o 
   1   4  19        8.10       -4.05     10.94 o 
   2   4  19        1.32       -2.37      9.60 o 
   3   4  19        3.29       -0.33      7.31 o 
   4   4  19       15.05       17.18      7.89 o 
   1   5  19        0.06        0.11     11.41 o 
   2   5  19       13.35       19.39      9.85 o 
   3   5  19        1.51       -8.11      8.11 o 
   0   0  20       33.03       72.97     19.26 o 
   1   0  20       33.01       24.89     13.32 o 
   2   0  20        0.06       -5.31     11.21 o 
   3   0  20        5.13       20.93     11.63 o 
   1   1  20        3.40       -1.19      8.56 o 
   2   1  20        1.63       19.97      9.01 o 
   3   1  20        8.76        8.74     10.42 o 
   0   2  20        3.17        4.98     12.13 o 
   1   2  20       13.29       16.48     10.51 o 
   2   2  20        0.00       -1.47     10.04 o 
                                                 
